# Supplementary material for: Condomless Vaginal Intercourse and Its Associates among Men Who Have Sex with Men in China
Source: PLoS One. 2016 Apr 26;11(4):e0154132. doi: 10.1371/journal.pone.0154132 (PMC4846008; doi:10.1371/journal.pone.0154132)
Supplement: S1 Dataset — (XLS) [file pone.0154132.s001.xls]

## Sheet: NEWDATA
A04	B02	B03	B04	B05	B06	B061	B07	A06	B08	B09	B10	C01	C02	C03	C04	C05	C06	C07	C08	C09	C10	J01	J02	J03	J04	J05	J06	J071	J072	J073	J074	J075	J076	J077	J078	J079	J0710	J0711	D01	D02	D03	D04	D05	D06	D07	E01	E02	E03	E04
500010001	1	3	1	4	7	3	1	4	10	3	1	1	1	1	1	1	1	0	0	1	1	1	1	1	1	1	1	1				1			1	1	1		21	1	21	1	20	1	2	2
500010002	1	1	1	5	1	2	1	4	20	3	1	1	1	1	1	1	1	0	0	1	1	1	1	1	0	1	1	1	1	1	1	1	1		1		1		16	1	16	1		1	3	2
500010003	1	1	1	5	13	2	1	4	10	3	1	1	1	1	1	0	1	0	0	1	1	1	1	1	1	1	1					1	1		1		1		19	1	19	1	1	2	2	2
500010004	1	1	1	5	1	2	1	1	100	3	6	1	1	1	1	1	1	0	0	1	1	1	1	1	1	1	1					1	1	1			1		18	2	18	1	1	2	1	2
500010005	1	1	1	5	14	4	1	4	10	5	6	1	1	1	1	1	1	0	0	1	1	0	0	0	0	1	0			1	1						1		24	1	24	2
500010006	1	1	1	3	8	3	1	4	5	1	1	1	1	1	1	1	1	0	1	1	1	1	1	1	1	1	1				1	1					1		20	1	20	1	5	1	3	2
500010007	1	1	1	5	1	2	1	4	6	3	1	1	1	1	1	1	1	0	0	1	1	1	1	1	0	1	1	1		1	1		1				1		16	1	16	1	3	1	3	2
500010008	1	1	1	5	1	2	1	4	8	2	1	1	1	1	1	1	1	0	0	2		0	0	1	0	0	1			1	1						1		18	1	18	1	12	1	3	2
500010009	1	1	1	5	14	3	3	4	7	4	1	1	1	1	1	1	1	0	0	1	1	1	1	1	1	1	1								1		1		19	1	19	1	1	1	3	2
500010010	1	3	1	4	14	4	3	4	3	4	1	1	1	1	1	1	1	0	1	2		1	1	1	0	0	0	1									1		19	1	19	1	1	2	2	2
500010011	1	1	1	5	14	3	1	4	200	3	6	1	1	1	1	1	1	0	0	1	1	1	1	1	1	1	1	1				1	1	1	1		1		20	1	20	1	1	1	3	2
500010012	2	3	1	5	14	5	3	4	10	3	1	1	1	1	1	1	1	0	1	2		0	0	0	0	0	0	1		1	1	1	1	1			1	1	20	2	27	1	6	1	3	2
500010013	1	1	1	5	1	2	1	4	3	6	1	1	1	1	1	1	1	0	0	1	1	1	1	0	0	0	0				1						1		18	1	18	1	10	1	3	2
500010014	1	1	1	5	14	5	3	4	10	3	1	1	1	1	0	0	1	0	1	1	1	1	1	1	1	1	1							1	1		1	1	20	2	21	1	2	1	3	2
500010015	1	1	1	5	15	3	1	4	50	3	1	1	1	1	1	1	1	0	0	1	1	1	1	1	1	1	1										1		20	1	20	1	2	1	3	2
500010016	1	1	1	5	14	4	1	1	40	3	1	1	1	1	1	1	1	0	0	1	1	1	1	1	1	1	1					1							19	1	19	1	10	1	3	2
500010017	1	1	1	4	15	4	3	4	60	3	1	1	1	1	1	1	1	0	0	1	1	1	1	1	1	1	1												19	1	19	1	1	1	3	2
500010018	1	1	1	4	7	3	1	4	50	3	1	1	1	1	1	1	1	1	0	1	1	1	1	1	0	1	1										1		21	1	21	1	4	2	2	2
500010019	1	1	1	5	5	4	3	4	50	3	1	1	1	1	1	1	1	0	0	1	1	1	1	1	1	1	1	1	1	1	1				1		1		22	2	28	1	1	1	3	2
500010020	4	3	1	4	5	4	3	4	20	4	1	1	1	1	1	1	1	0	1	1	1	1	1	1	1	1	1										1		20	2	25	1	1	1	3	2
500010021	1	1	1	4	5	3	1	4	20	3	1	1	1	1	1	1	1	0	0	1	1	1	1	1	1	1	1								1	1	1		22	2	26	1	1	1	3	2
500010022	1	1	1	5	15	4	3	4	3	3	1	1	1	1	1	0	1	0	1	2		1	1	1	1	0	1	1									1		21	2	25	1	1	1	3	2
500010023	1	1	1	5	15	3	1	4	15	3	1	1	1	1	1	1	1	0	0	2		1	1	0	0	0	0										1		21	1	21	1	1	1	3	2
500010024	1	1	1	5	1	2	1	4	5	2	1	1	1	1	1	1	1	0	0	1	1	0	0	0	1	1	0							1			1		21	1	21	1	1	1	3	2
500010025	1	1	1	5	13	4	3	4	30	3	1	1	1	1	1	1	1	0	0	1	2	1	1	1	0	1	1										1		14	2	18	1	15	2	2	2
500010026	1	1	1	5		4	1	1	10	3	1	1	1	1	1	1	1	0	0	1	1	1	1	1	0	1	1	1				1	1	1	1		1		20	1	20	1	4	1	3	2
500010027	1	1	1	4	1	2	1	4	10	3	1	1	1	1	1	1	1	0	0	1	1	1	1	0	1	1	1	1		1	1	1	1		1	1	1		15	1	15	1	1	1	3	2
500010028	1	1	2	4	1	2	1	4	10	3	1	0	1	1	1	1	1	0	0	2		1	1	1	0	0	1				1	1			1		1		15	1	15	1	1	2	1	2
500010029	1	1	1	4		2	1	4	200	4	2	1	1	1	1	1	1	0	0	1	1	1	1	0	1	1	1					1							14	1	14	1	2	1	3	2
500010030	1	3	1	4	5	4	1	4	10	5	6	1	1	1	1	1	1	0	0	1	1	1	1	1	1	1	1				1	1	1	1	1	1	1		19	2	21	1	6	2	2	2
500010031	1	1	1	3		2	3	4	10	4	1	1	1	1	1	1	1	0	0	2		0	0	0	0	0	1											1	17	1	17	1	3	2	2	2
500010032	1	1	1	5	1	2	3	4	9	4	1	1	1	1	1	1	1	1	1	2		0	0	1	0	0	1	1									1		17	1	17	1		1	3	2
500010033	1	1	1	5	15	3	3	4	100	3	1	1	1	0	1	1	1	0	0	1	1	1	1	1	1	1	1				1	1							18	2	19	1	3	2	1	2
500010034	1	1	1	5	5	4	3	4	10	4	1	1	1	1	1	1	1	0	0	2		1	1	0	0	0	1	1		1									16	1	16	1	2	1	3	2
500010035	1	3	1	5	1	2	3	4	20	3	1	1	1	1	1	1	1	0	0	1	1	0	0	1	0	1	0	1		1							1	1	20	2	20	1	2	1	2	2
500010036	1	1	1	4	1	2	3	4	5	3	1	1	1	1	1	1	1	0	0	2		0	0	0	0	0	0	1									1		11	2	18	1	3	2	2	2
500010037	2	1	1	4	13	2	1	4	15	1	1	1	1	1	1	1	1	0	0	2		1	0	0	0	0	0	1							1	1			21	2	23	2
500010038	1	1	1	4	5	5	3	1	50	3	1	1	1	1	1	1	1	0	0	1	1	1	1	1	1	1	1	1							1				17	2	18	1	4	2	2	2
500010039	1	1	1	5	1	2	1	4	3	6	1	1	1	1	1	1	1	0	0	1	1	0	0	0	1	0	0					1					1		21	1	21	1	1	1	2	2
500010040	1	3	1	5	1	3	3	4	10	3	1	1	1	1	1	0	1	0	1	1	1	1	1	0	0	1	0	1		1	1		1				1		16	2	16	1	3	2	2	2
500010041	1	1	1	5	1	2	1	4	15	3	1	1	1	1	1	0	1	0	0	2		1	1	0	0	0	0	1		1	1	1				1	1		17	1	17	1	2	2	2	2
500010042	1	1	1	4		3	3	4	5	3	1	1	1	1	0	0	1	0	0	2		0	0	0	0	0	0	1		1		1					1		24	2	30	1	2	2	2	2
500010043	1	1	1	5	1	3	1	4	50	3	1	1	1	1	1	1	1	0	0	1	1	1	1	1	0	1	1	1				1			1		1		17	2	17	1	3	1	1	2
500010044	1	1	1	5	1	2	1	4	20	3	4	1	1	1	1	0	1	0	1	2		1	1	1	0	0	1				1	1					1		19	1	19	2
500010045	1	1	1	3		3	1	1	60	3	1	1	1	1	1	1	1	0	0	2		1	1	0	0	0	1	1		1	1	1			1		1		14	1	14	1	2	1	3	2
500010046	1	1	1	4	5	4	1	4	30	3	1	1	1	1	1	1	1	0	0	2		1	1	1	0	0	1										1		16	1	16	1	6	1	2	2
500010047	1	1	1	5	1	2	1	4	10	4	1	1	1	1	1	1	1	0	1	2		1	1	0	1	0	1				1						1		17	1	17	1	1	1	3	2
500010048	1	3	2	5	1	2	3	4	10	3	1	1	1	1	1	1	1	0	0	2		0	0	0	0	0	0	1		1	1						1	1	19	1	19	1	2	1	2	2
500010049	1	1	1	5	1	4	1	4	200	3	1	1	1	1	1	1	1	0	0	1	1	1	1	1	1	1	1					1					1		18	1	18	1	1	1	2	2
500010050	1	1	1	5	5	3	1	4	20	3	1	1	1	1	1	1	1	0	0	2		1	1	1	0	0	1					1					1		18	1	18	2
500010051	1	1	1	4	5	4	4	2	2	6	1	1	1	1	1	0	1	0	0	1	1	0	1	0	0	1	1		1	1	1	1	1		1		1		20	2	21	1		1	3	2
500010052	1	1	1	4	5	3	2	1	0	3	1	0	1	1	0	0	1	1	1	2		0	0	1	0	0	0										1		23	2	24	1	2	1	2	2
500010053	1	1	1	4	15	5	1	1	20	3	1	1	1	1	1	1	1	0	0	2		1	1	1	0	0	0	1			1	1							18	1	18	1	4	1	3	1	1	1	3
500010054	1	3	1	4	15	5	3	1	2	4	1	1	1	1	1	1	1	0	0	1	2	1	1	0	1	0	0			1	1					1			13	2	22	1	8	1	2	2
500010055	1	1	1	4	4	3	3	1	5	3	1	1	1	1	1	1	1	0	0	2		1	1	0	0	0	0			1	1	1			1	1	1		18	2	20	1	2	1	3	2
500010056	1	1	1	4	1	2	1	1	50	3	1	1	1	1	1	1	1	0	0	1	1	1	1	0	0	0	1					1							16	2	17	2
500010057	1	3	1	5	5	5	3	4	10	4	1	1	1	1	0	1	1	0	1	2		0	0	0	0	0	0			1	1	1					1		16	2	21	1	1	2	2	2
500010058	1	1	1	5	15	5	3	1	20	3	1	1	1	0	1	1	1	0	1	2		0	0	0	0	0	0	1		1	1						1		14	2	17	1	3	1	3	1	2	1	3
500010059	1	1	1	5	13	2	1	1	20	3	1	1	1	1	1	1	1	0	0	1	1	1	1	1	1	0	0					1					1		20	1	20	1	5	1	3	2
500010060	1	1	1	4	5	4	3	1	10	3	2	1	1	1	1	1	1	0	0	2		1	1	1	0	0	1	1	1	1	1	1	1	1					24	1	24	1	1	2	2	2
500010061	1	3	1	4	5	4	1	1	13	3	1	1	1	1	1	1	1	0	1	2		0	0	0	0	0	0	1	1	1	1						1		19	2	20	1	2	1	2	2
500010062	1	1	1	5	1	2	1	4	5	4	6	1	1	1	1	1	1	0	1	2		0	0	0	0	0	0										1		21	1	21	2
500010063	1	1	1	5	1	2	3	4	3	4	1	1	1	1	1	0	1	0	0	2		0	0	0	0	0	1				1		1		1		1	1	16	1	16	1	2	2	2	2
500010064	1	1	1	5	1	2	1	4	15	6	1	1	1	1	1	0	1	0	0	2		0	0	0	0	0	0	1		1	1			1			1		19	1	19	1	2	1	2	2
500010065	1	1	1	4	14	3	1	4	3	3	1	0	1	1	0	0	1	0	0	2		0	0	0	0	0	0	1	1	1	1	1					1	1	17	1	17	1	2	2	2	2
500010066	1	1	2	5	1	2	4	4	1	4	1	1	1	1	1	0	1	1	0	1	1	0	0	0	0	1	1	1	1	1	1	1	1	1	1	1	1		20	2	21	2
500010067	1	1	1	5	2	3	1	4	20	5	4	1	1	1	1	1	1	0	0	2		0	0	0	0	0	1								1	1	1		19	1	19	1	1	1	2	2
500010068	1	1	1	5	1	2	1	4	5	4	1	1	1	1	1	1	1	0	0	2		0	0	0	0	0	0	1									1		19	1	19	1	1	1	3	2
500010069	1	1	1	5	14	5	3	1	3	4	1	1	1	1	1	1	1	0	0	2		0	0	0	0	0	1	1									1		19	2	24	1	1	1	3	1	1	1	3
500010070	1	1	1	5	5	3	1	5	15	4	1	1	1	1	1	1	1	0	0	1	1	1	1	0	0	0	0	1		1	1								22	1	22	1	1	1	2	2
500010071	1	1	1	4	7	2	3	4	5	5	1	1	1	1	1	1	1	0	0	1	1	1	1	0	1	1	1								1		1		30	1	30	2
500010072	1	1	1	4	1	2	1	4	3	3	1	1	1	0	1	0	1	0	1	2		0	0	0	0	0	0	1			1						1	1	17	1	17	1	2	1	2	2
500010073	2	1	1	5	5	4	3	4	3	3	1	1	1	1	1	1	1	0	0	1	1	1	1	1	1	1	1	1		1					1		1		22	2	26	2
500010074	2	1	1	4	15	2	3	4	6	4	1	1	1	1	1	1	1	0	1	2		1	1	0	0	0	0				1						1		23	2	29	1	1	2	1	2
500010075	1	1	1	5	7	4	1	5	2	3	1	0	0	0	0	0	0	0	0	2		0	0	0	0	0	0	1				1							30	1	30	1	1	1	3	2
500010076	1	1	1	5	14	5	1	4	20	5	1	1	1	1	1	1	1	0	0	1	1	1	1	1	1	1	1				1	1			1		1		17	2	18	1	1	1	3	2
500010077	1	1	1	5	1	2	1	4	5	2	1	1	1	1	1	1	1	0	0	1	1	0	0	0	0	0	1									1			17	1	17	1	4	1	2	2
500010078	1	3	1	5	1	2	1	6	150	1	1	1	1	1	1	1	1	0	0	1	1	1	1	1	1	1	1	1		1				1			1		17	1	17	1	1	1	2	2
500010079	1	1	1	5	15	3	1	4	10	3	1	0	1	1	1	1	1	0	0	2		0	0	0	0	0	0					1					1		21	2	23	2
500010080	2	1	1	4	7	2	3	4	3	3	1	1	1	1	1	1	1	0	0	2		0	0	0	0	0	0										1	1	25	1	25	1	1	1	2	2
500010081	4	1	1	4	15	3	3	1	20	3	1	1	1	1	1	1	1	0	0	2		1	1	1	0	0	0	1		1	1	1	1	1	1				16	2	35	1	3	2	1	2
500010082	1	1	1	5	5	4	3	4	5	3	1	1	1	1	1	1	0	0	0	2		1	1	0	0	0	1	1									1		15	2	18	1	3	1	2	2
500010083	1	1	1	4	5	2	3	4	6	3	1	1	1	1	1	1	1	0	1	2		1	0	0	0	0	1	1	2	1	1	1	2	2	1	1	2	2	18	2	19	2
500010084	1	1	1	4	5	3	1	4	20	4	1	1	1	1	1	1	1	0	1	1	1	1	1	1	1	0	1	2	2	2	2	2	2	2	2	2	1	2	20	2	20	1	3	1	2	2
500010085	1	1	1	5	1	2	1	4	1	4	1	1	1	1	1	1	1	0	0	2		0	0	0	0	0	0	1	2	2	1	2	2	2	2	2	2	1	21	1	21	1	1	1	3	2
500010086	1	1	1	5	15	5	3	4	4	3	1	1	1	1	1	1	1	0	0	1	1	0	0	0	1	1	0	2	2	2	2	2	1	2	2	2	1	2	16	2	19	2
500010087	2	3	1	5	15	5	3	5	1	2	4	1	1	1	1	1	1	0	0	2		0	0	0	0	0	0	1	2	1	1	2	2	2	2	2	1	2	20	2	32	1	1	1	3	2
500010088	4	1	1	5	5	2	4	4	1	3	1	0	1	1	1	1	1	0	1	2		0	0	0	0	0	0	2	2	2	1	2	2	2	2	1	2	2	20	2	36	1	2	1	3	2
500010089	1	1	1	5	13	3	1	4	10	3	1	1	1	1	1	1	1	0	0	1	1	1	1	1	0	1	1	2	2	2	2	1	2	2	1	2	1	2	17	2	20	2
500010090	2	1	1	3	5	2	1	1	8	5	1	1	1	1	1	1	1	0	0	1	1	1	1	1	1	1	1	1	2	1	1	2	1	2	2	2	2	2	15	2	34	1	4	1	2	2
500010091	1	1	1	5	5	5	3	4	10	4	1	1	1	1	1	1	1	0	0	2		1	1	0	0	0	1	1	2	1	2	2	2	2	2	2	2	2	19	1	19	1	1	1	3	2
500010092	1	1	1	5	1	2	1	4	100	3	1	1	1	1	1	1	1	0	0	1	1	1	1	1	0	1	1	2	2	2	2	1	2	2	2	2	1	2	8	1	8	1	1	2	1	2
500010093	1	1	1	5	1	2	1	1	2	3	1	1	1	1	1	1	1	0	1	2		0	0	0	0	0	1	2	2	1	1	1	1	2	2	2	2	1	19	1	19	2
500010094	1	1	1	5	5	3	1	1	100	3	1	1	1	1	1	1	1	0	0	1	1	1	1	1	1	1	1	2	2	2	1	1	1	1	2	2	1	2	18	1	18	1	2	1	3	2
500010095	2	1	1	4	9	3	1	2	6	4	1	1	1	1	1	1	1	0	0	1	2	1	0	1	0	1	0	2	2	1	2	1	2	2	2	2	2	2	24	2	36	2
500010096	2	1	1	5	11	5	3	4	15	4	1	1	1	1	1	1	1	0	1	1	1	0	0	0	0	0	0	1	2	2	2	2	2	2	1	1	1	2	22	2	23	1	3	2	2	2
500010097	1	1	1	5	11	3	3	4	20	6	1	0	1	1	1	1	1	0	0	1	1	0	0	1	0	1	0	2	2	2	2	2	2	2	2	2	1	1	22	1	22	1	2	2	1	2
500010098	1	1	1	4	13	5	3	5	1000	6	1	1	1	1	1	1	1	0	1	2		0	0	0	0	0	0	1	2	2	1	2	2	2	2	2	2	2	19	1	19	1	240	1	2	2
500010099	4	1	1	3	7	2	1	5	2	6	1	0	1	1	1	0	0	0	0	2		0	0	1	0	0	0	2	2	2	2	2	2	2	2	2	2	2	20	2	40	1	1	2	1	2
500010100	1	1	1	3	7	3	3	5	10	4	1	0	0	1	1	1	1	1	1	2		0	0	0	0	0	0	2	2	2	2	1	2	2	2	2	2	2	25	2	28	1	1	2	1	2
500010101	1	3	1	5	14	3	1	5	55	3	1	1	1	1	1	1	1	0	0	1	1	1	1	1	1	1	1	1	2	2	2	1	2	2	2	2	1	2	15	1	15	1	1	1	2	2
500010102	1	1	1	3	15	4	3	5	2000	5	1	1	1	1	1	1	1	1	1	2		1	1	1	1	1	1	2	2	2	2	1	2	2	2	2	2	2	17	2	22	1	80	1	2	1	15	1	2
500010103	1	1	1	4	5	3	1	1	40	3	1	1	1	1	1	1	1	0	1	2		0	0	1	0	0	0	2	2	1	1	1	2	2	2	2	1	2	22	1	22	1	4	2	2	2
500010104	1	3	1	3	15	5	3	5	60	3	1	1	1	1	1	1	1	1	1	2		0	0	0	0	0	0	2	2	2	2	1	2	2	2	2	2	2	21	2	22	1	50	1	2	2
500010105	1	3	1	4	1	2	3	2	3	6	1	0	1	1	1	1	0	0	0	2		0	0	0	0	0	0	2	2	2	2	1	2	2	2	2	2	2	15	1	15	1	3	2	1	2
500010106	1	1	1	4	5	3	1	4	10	5	1	1	1	1	1	1	1	0	0	2		1	1	1	1	0	0	1	2	2	2	1	2	2	2	1	1	2	19	1	19	1	3	1	2	2
500010107	3	1	1	3	5	2	3	5	5	6	1	1	1	1	1	1	1	1	1	2		0	0	0	0	0	0	2	2	2	1	2	2	2	1	2	2	2	27	2	40	2
500010108	4	1	1	3	8	2	3	2	60	4	1	1	1	1	1	1	1	0	0	2		1	1	1	0	1	1	2	2	2	2	1	2	2	2	2	2	2	22	2	38	1	1	1	3	2
500010109	1	1	1	4	5	2	3	4	15	3	1	1	1	1	1	1	1	0	0	2		1	1	1	0	0	1	2	2	2	2	2	2	2	1	1	1	2	21	1	21	1	1	1	2	2
500010110	1	1	1	5	1	2	1	4	30	1	1	1	1	1	1	1	1	0	0	2		1	0	0	0	0	0	2	2	2	2	2	2	2	2	2	1	2	16	1	16	1	1	2	1	2
500010111	1	1	1	3	4	3	3	5	5	2	1	0	1	1	1	1	1	0	0	2		0	0	1	0	0	0	2	2	2	2	1	2	2	2	2	2	2	24	2	28	1	1	2	2	2
500010112	1	1	1	5	5	4	3	4	25	3	1	1	1	1	1	1	1	0	1	1	1	1	1	0	0	0	0	2	2	2	1	2	2	2	2	2	1	2	22	1	22	1	2	1	3	2
500010113	1	1	1	5	1	2	3	4	2	2	1	1	1	1	1	1	1	0	0	2		0	0	1	0	0	0	2	2	2	1	2	2	2	2	2	2	2	20	1	20	1	1	1	3	2
500010114	4	1	1	4	14	3	1	5	8	4	1	1	1	1	1	1	1	0	0	2		0	0	0	0	0	1	2	2	2	2	1	2	2	2	2	1	2	25	2	33	2
500010115	2	3	1	5	14	5	3	1	6	4	1	1	1	1	1	1	1	1	0	2		1	0	0	0	0	0	2	2	2	2	1	2	2	2	2	1	2	16	2	21	2
500010116	4	1	1	5	14	4	1	5	15	3	1	1	1	1	1	1	1	0	0	2		1	0	1	0	1	1	1	2	1	2	1	2	2	2	2	1	2	23	1	23	1	1	1	3	2
500010117	1	1	1	4	14	4	1	4	200	3	1	1	1	1	1	1	1	0	0	1	1	1	1	1	0	1	1	2	2	1	2	1	2	2	1	2	1	2	15	1	15	1	1	1	2	2
500010118	4	3	1	4	5	4	3	4	10	5	1	1	1	1	1	0	1	0	0	1	1	1	1	0	0	1	1	1	2	2	2	1	2	2	2	2	2	2	20	2	22	1	2	1	2	2
500010119	1	1	1	4	14	4	1	4	10	4	1	1	1	1	1	0	1	0	0	2		0	0	0	0	0	1	2	2	2	1	1	2	2	2	2	1	2	19	1	19	1	1	1	2	2
500010120	2	1	1	4	15	3	1	4	6	3	1	1	1	1	1	1	1	0	0	2		1	0	0	0	0	1	2	2	1	2	1	2	2	2	2	2	2	21	1	21	1	2	2	2	2
500010121	2	1	1	3	5	3	1	1	15	3	1	1	1	1	1	1	1	0	1	1	1	1	1	1	1	1	0	2	2	2	1	2	2	2	2	2	2	2	25	2	31	1	1	1	1	2
500010122	1	1	1	5	14	4	3	4	5	4	1	1	1	1	1	1	1	0	1	2		0	0	1	0	0	0	2	2	2	1	1	2	2	2	2	1	2	19	1	19	1	1	2	2	2
500010123	4	1	2	4	4	3	1	4	50	1	1	1	1	1	1	1	1	0	1	2		1	0	0	0	0	1	2	2	2	1	2	1	1	1	2	2	2	25	2	26	1	2	1	3	2
500010124	1	1	1	5	14	3	1	4	40	3	1	0	1	1	1	1	1	0	1	2		0	0	0	0	0	1	2	2	2	2	2	2	2	1	2	1	2	19	1	19	2
500010125	1	1	1	5	4	5	1	4	30	3	1	1	1	1	1	1	1	0	1	1	1	1	1	1	0	0	1	2	2	2	2	1	2	2	1	2	2	2	16	1	16	1	1	1	2	2
500010126	1	1	1	4	5	3	1	4	10	2	1	1	1	1	1	1	1	0	1	2		1	1	1	0	0	0	2	2	1	2	2	2	2	2	2	1	2	20	1	20	1	1	1	3	2
500010127	1	1	1	4	7	3	1	4	8	4	1	1	1	1	1	1	1	0	0	2		1	1	1	0	1	1	2	2	2	2	2	2	2	1	2	2	2	24	1	24	1	3	1	2	2
500010128	1	1	1	3	13	2	1	4	200	3	1	1	1	1	1	1	1	0	0	1	2	1	1	1	1	1	1	2	2	2	2	2	2	2	1	2	2	2	17	1	17	1	1	1	2	2
500010129	1	1	1	5	14	3	2	2	10	3	1	1	1	1	1	1	1	0	0	2		1	1	0	0	0	1	2	2	2	2	1	2	1	2	2	1	2	20	2	25	1	1	1	3	2
500010130	1	1	1	5	4	5	1	4	50	3	1	1	1	1	1	1	1	0	0	1	1	1	1	1	1	1	1	2	2	2	2	1	2	1	1	2	1	2	17	1	17	1	10	1	3	2
500010131	1	1	1	5	11	5	3	5	50	3	1	1	1	1	1	1	1	0	1	1	1	1	1	1	1	1	1	2	2	2	2	1	2	2	1	2	1	2	22	2	23	1	2	1	3	2
500010132	1	1	1	5	1	2	1	4	20	3	1	1	1	1	1	1	1	0	1	2		1	1	1	0	0	0	2	2	2	2	1	2	2	2	2	1	1	18	1	18	1	2	1	3	2
500010133	1	1	1	4	14	5	1	5	100	3	1	1	1	1	1	1	1	0	1	1	2	1	1	0	0	0	0	1	2	2	2	2	2	2	2	2	2	1	17	1	17	1	1	1	3	2
500010134	1	1	1	5	5	3	1	4	10	4	1	1	1	1	1	1	1	0	0	2		0	0	0	0	0	0	2	2	2	2	2	2	2	2	2	1	2	21	1	21	1	2	2	2	2
500010135	1	1	1	4	5	3	3	4	30	4	1	1	1	1	1	1	1	0	0	2		1	1	1	0	0	1	2	2	2	2	1	2	2	2	2	2	2	18	1	18	1	5	1	3	2
500010136	1	1	1	5	13	2	1	5	10	6	1	1	1	1	1	1	1	1	1	2		1	1	1	0	0	0	1	1	2	2	1	2	2	2	2	1	2	22	1	22	1	1	1	2	2
500010137	1	1	1	5	14	3	3	4	50	6	1	1	1	1	1	1	1	0	1	2		0	0	1	0	0	0	1	2	1	1	1	2	2	2	2	1	2	23	1	23	1	6	1	2	2
500010138	1	1	1	4	5	3	3	2	50	3	1	1	1	1	1	1	1	0	1	1	1	1	0	1	0	1	0	2	2	1	2	1	2	2	2	2	2	2	13	2	23	1	7	2	1	2
500010139	1	1	1	5	1	2	3	4	10	6	1	1	1	1	1	1	1	0	1	2		0	0	1	0	0	0	2	2	2	1	1	2	2	2	2	2	1	17	2	20	1	2	1	2	2
500010140	2	1	1	5	14	4	1	4	10	6	6	1	1	1	1	1	1	1	1	2		0	0	1	0	0	0	2	2	2	1	2	2	2	2	2	1	2	25	2	27	1	5	1	2	2
500010141	1	3	1	5	14	5	1	4	3	6	1	1	1	1	1	1	0	0	1	2		0	0	0	0	0	0	2	2	2	2	1	2	2	2	2	1	2	24	1	24	1	1	1	2	2
500010142	1	3	1	5	14	4	1	4	10	4	1	1	1	1	1	1	1	0	0	2		0	0	0	0	0	0	2	2	2	2	2	2	2	2	2	1	2	23	1	23	1	1	1	3	2
500010143	1	1	1	5	1	2	3	4	2	2	1	1	1	1	1	1	1	0	0	2		0	0	0	1	0	0	2	2	2	1	2	2	2	2	2	1	1	20	1	20	1	1	1	3	2
500010144	1	1	1	5	5	3	1	4	10	4	1	1	1	1	1	1	1	0	0	2		1	1	1	0	0	1	2	2	2	1	2	2	2	2	2	1	2	20	1	20	1	1	1	3	2
500010145	2	3	1	3	5	3	3	4	3	3	1	1	1	1	1	1	1	0	1	2		1	0	0	0	0	0	1	1	1	1	2	2	2	2	2	1	2	16	2	24	2
500010146	1	1	1	5	14	5	3	4	4	3	1	1	1	1	1	1	1	0	0	2		1	1	1	0	0	1	1	1	1	1	1	1	2	1	1	1	2	22	1	22	1	2	1	2	2
500010147	1	1	1	5	14	4	1	4	100	3	1	1	1	1	1	1	1	0	0	1	1	1	1	1	1	1	1	2	2	2	2	2	1	1	1	1	1	2	19	1	19	1	20	1	3	2
500010148	1	1	1	5	13	2	4	4	5	4	1	1	1	1	1	1	1	0	1	2		1	0	0	0	0	1	1	2	1	1	2	2	1	2	1	1	2	19	1	19	1	2	1	3	2
500010149	1	1	1	4	5	3	1	4	8	4	1	1	1	1	1	1	1	0	1	1	1	0	0	1	0	0	0	2	2	2	2	1	2	2	2	2	1	2	19	2	19	1	2	2	1	2
500010150	1	1	1	5	11	4	1	4	100	3	1	1	1	1	1	1	1	0	0	1	1	1	1	1	0	1	1	2	2	2	2	2	2	1	1	1	1	2	20	1	20	2
500010151	1	1	1	5	1	2	1	4	100	4	1	1	1	1	1	1	1	0	0	1	1	1	1	1	0	1	1	1	2	2	2	2	2	2	2	2	1	2	20	1	20	1	1	1	3	2
500010152	1	1	1	5	1	2	3	4	5	6	1	1	1	1	1	1	1	0	0	2		0	0	1	0	0	1	2	2	2	2	2	2	2	1	2	1	2	24	1	24	1	2	2	1	2
500010153	1	1	1	5	1	2	3	4	5	3	1	1	1	1	1	1	1	0	0	2		0	0	0	0	0	1	1	2	1	1	2	2	2	1	2	2	1	20	1	20	2
500010154	1	1	1	5	1	2	1	4	15	3	1	1	1	1	1	1	1	0	0	1	2	1	1	0	0	0	1	2	2	2	2	2	2	2	1	2	1	2	18	1	18	1	1	1	3	2
500010155	1	1	1	5	14	4	1	5	20	3	1	1	1	1	1	1	1	0	0	1	2	1	1	1	1	1	1	2	2	2	2	2	2	2	1	2	1	2	20	1	20	1	1	2	2	2
500010156	1	3	1	3	13	3	1	4	3	3	1	1	1	1	1	0	1	0	1	2		1	1	1	0	0	1	2	2	2	1	2	2	2	1	2	1	2	16	2	20	1	10	1	3	2
500010157	1	3	1	3	5	3	4	4	1	4	1	1	1	1	1	1	1	0	0	1	1	1	1	1	1	1	1	2	2	2	2	1	2	2	2	2	1	2	15	1	15	1	10	2	2	2
500010158	1	1	1	5	13	2	1	4	20	3	1	0	1	1	1	1	1	0	0	1	1	1	1	1	1	1	1	2	2	2	1	1	2	1	2	2	1	2	22	2	22	1	100	1	3	2
500010159	1	1	1	4	5	2	1	4	5	2	1	1	1	1	1	1	1	0	0	2		0	0	0	0	0	0	1	2	2	2	2	2	2	2	2	2	2	18	1	18	1	10	1	2	2
500010160	1	1	1	5	13	2	3	4	50	3	1	1	1	1	1	1	1	0	0	1	1	1	1	1	1	0	1	2	2	2	2	2	2	2	1	2	1	2	18	2	20	1	1	2	2	2
500010161	1	1	1	4	1	2	1	1	10	4	1	1	1	1	1	1	1	0	0	2		1	1	1	0	0	1	1	1	1	1	1	1	2	1	2	1	1	15	1	15	1	2	1	2	2
500010162	1	3	1	5	15	5	1	4	45	3	1	1	1	1	0	1	1	0	0	1	1	1	1	1	0	0	1	1	1	1	1	1	2	1	1	2	1	2	15	2	16	1	2	1	3	2
500010163	2	1	1	5	15	5	3	4	3	3	1	1	1	1	1	1	1	0	0	2		1	1	1	1	0	0	1	2	2	1	1	2	2	2	2	1	2	16	2	24	1	2	1	2	2
500010164	1	3	1	5	5	3	1	4	10	6	1	1	1	1	1	1	1	0	0	1	1	0	1	1	1	1	0	1	2	2	2	2	2	2	2	2	1	2	18	1	18	1	2	2	2	2
500010165	1	3	1	4	5	3	3	4	10	6	1	1	1	1	1	1	1	0	1	2		1	0	0	0	0	0	1	2	2	2	2	2	2	2	2	1	2	18	2	19	1	5	1	3	2
500010166	1	1	1	5	5	3	1	4	10	5	1	1	1	1	1	1	1	0	0	1	1	1	1	0	0	1	0	2	2	2	2	2	2	2	2	2	1	2	19	1	19	1	1	1	3	2
500010167	1	1	1	5	14	4	1	4	15	4	1	1	1	1	1	1	1	0	0	2		1	1	0	0	0	1	1	1	1	1	1	2	2	1	1	1	2	22	1	22	1	2	2	2	2
500010168	1	1	1	5	14	5	3	4	60	2	4	0	1	1	1	1	1	0	0	2		0	0	1	0	0	0	1	2	2	2	2	2	2	2	2	1	2	15	2	15	1	10	1	2	2
500010169	1	1	1	5	1	2	1	4	3	3	1	1	1	1	1	1	1	0	0	1	2	1	1	1	1	1	1	2	2	2	2	2	2	2	1	2	1	2	19	1	19	1	1	2	1	2
500010170	1	1	1	5	1	2	1	5	30	3	1	1	1	1	1	1	1	0	0	1	2	1	1	1	1	1	1	1	2	2	2	1	2	2	1	2	1	1	14	1	14	2
500010171	1	1	1	4	1	2	1	5	30	3	4	1	1	1	1	1	1	0	1	2		1	0	1	0	0	1	2	2	2	2	1	2	2	2	1	1	2	16	1	16	2
500010172	1	1	1	5	13	2	1	4	10	3	1	1	1	1	1	1	1	0	0	1	1	1	1	1	0	1	1	1	1	1	1	2	2	2	2	2	2	2	20	1	20	1	3	1	3	2
500010173	1	1	1	5	14	4	3	4	8	6	1	1	1	1	1	1	1	0	0	1	1	1	0	1	0	0	1	1	2	2	2	2	2	2	1	1	1	2	17	1	17	1	2	1	2	2
500010174	3	1	1	5	5	4	1	4	2	4	1	1	1	1	1	1	1	0	0	1	1	1	1	0	0	1	1	2	2	2	2	1	2	2	2	2	1	2	25	1	25	2
500010175	1	3	1	5	5	5	1	4	30	5	1	1	1	1	1	1	1	0	0	2		1	1	1	0	0	1	2	2	2	2	1	1	2	1	2	2	2	26	1	26	2
500010176	4	3	1	5	11	5	1	4	30	3	1	1	1	1	1	1	1	0	0	1	1	1	1	1	1	1	1	2	2	2	1	2	1	1	2	2	2	2	27	2	22	1	4	1	3	2
500010177	1	1	1	4	7	3	1	4	5	4	5	1	1	1	1	1	1	0	0	1	1	1	1	1	1	1	1	2	2	2	1	2	2	2	1	2	1	2	26	1	26	1	10	1	3	2
500010178	2	1	1	3	15	5	1	5	10	4	1	1	1	1	1	0	1	0	1	2		0	0	0	0	0	0	1	2	1	2	1	2	2	2	2	2	2	20	2	33	1	1	2	1	2
500010179	1	1	1	5	13	2	1	4	10	4	6	1	1	1	1	1	1	0	0	1	1	1	1	1	0	1	1	1	2	1	2	1	2	2	1	2	1	2	23	1	23	2
500010180	1	3	2	5	15	5	1	4	10	3	1	1	1	1	1	1	1	0	0	2		0	0	0	1	0	0	2	2	1	2	1	2	2	2	2	1	1	18	1	18	1	3	1	3	2
500010181	1	1	1	5	14	4	3	4	10	3	1	1	1	1	1	1	1	0	0	2		1	1	1	0	0	1	2	2	1	1	1	2	2	1	2	2	2	20	1	20	1	1	2	2	2
500010182	1	1	1	4	1	2	3	5	20	3	1	1	1	1	1	0	1	0	0	2		1	1	0	0	0	1	1	2	1	1	1	2	2	1	2	1	1	18	2	18	1	2	1	2	2
500010183	1	1	1	4	5	3	1	4	15	3	1	1	1	1	1	1	1	0	0	2		1	1	1	0	0	1	2	2	2	2	1	2	2	1	2	1	2	17	1	17	1	1	1	2	2
500010184	1	1	1	5	15	5	1	4	10	2	1	1	1	1	1	1	1	0	0	2		0	0	0	0	0	0	2	2	2	2	2	2	2	2	2	1	2	19	1	19	1	2	1	2	2
500010185	1	1	1	5	1	2	1	5	10	6	1	1	1	1	1	1	1	0	0	2		1	1	1	0	0	0	2	2	2	2	1	2	2	2	2	1	2	17	1	17	1	1	1	3	2
500010186	1	3	1	3	5	2	1	4	3	6	1	1	1	1	1	1	1	0	0	2		1	1	1	0	0	1	2	2	2	2	1	2	2	1	2	2	2	16	1	16	1	2	1	2	2
500010187	1	1	1	5	14	2	3	4	15	5	3	1	1	1	1	1	1	0	0	2		1	1	1	0	0	1	2	2	2	2	1	2	2	1	2	2	2	19	1	19	1	1	1	3	2
500010188	1	1	1	5	14	5	3	4	4	3	1	1	1	1	1	1	1	0	0	2		0	0	0	0	0	1	2	2	2	1	2	2	2	1	2	1	1	21	2	21	1	1	1	3	2
500010189	1	1	1	5	14	3	3	5	5	4	1	1	1	1	1	1	1	0	0	2		0	0	0	0	0	0	2	2	2	2	2	2	2	2	2	1	2	21	1	21	2
500010190	1	1	1	5	11	4	1	5	10	4	6	1	1	1	1	1	1	0	0	1	1	1	1	0	0	1	1	2	2	2	2	1	2	2	1	2	2	2	15	2	16	1	1	2	2	2
500010191	2	3	1	5	11	4	3	5	10	3	1	1	1	1	1	0	1	0	0	1	1	1	1	1	1	1	1	2	2	1	2	2	1	1	2	2	2	2	28	2	20	2
500010192	1	3	1	4	5	4	1	5	8	3	1	1	1	1	1	1	1	0	0	1	2	1	1	1	1	1	1	2	2	2	1	2	2	2	1	2	1	2	19	2	26	1	1	2	2	2
500010193	1	1	1	5	1	2	1	4	6	5	1	1	1	1	1	1	1	0	0	1	2	1	1	1	1	1	1	2	2	2	2	2	2	2	1	2	2	2	19	1	19	1	1	1	3	2
500010194	1	3	1	5	14	4	1	4	15	3	1	1	1	1	1	1	1	0	0	2		0	0	1	0	1	1	1	2	2	1	2	2	2	1	2	1	2	17	1	17	1	2	2	2	2
500010195	1	1	1	3	4	3	1	4	20	3	1	1	1	1	1	1	1	0	1	1	1	0	1	0	0	0	0	2	2	2	2	1	2	2	2	2	1	2	25	1	25	1	1	2	2	2
500010196	1	3	1	5	14	4	1	4	5	6	1	1	1	1	1	1	1	0	1	1	2	1	1	1	1	0	0	2	2	2	1	2	2	2	2	2	1	2	22	1	22	1	2	2	2	2
500010197	1	3	1	5	14	3	1	4	6	2	1	1	1	1	1	1	1	0	0	2		1	0	1	0	0	1	1	2	1	1	1	2	2	1	2	1	2	18	1	18	1	10	1	2	2
500010198	1	1	1	4	5	3	1	4	4	5	1	1	1	1	1	1	1	0	1	2		0	0	1	0	0	0	2	2	2	2	2	2	2	2	2	1	2	17	1	17	1	1	1	2	2
500010199	1	3	1	5	1	2	3	4	2	3	4	1	1	1	1	1	1	0	1	2		0	0	0	0	0	0	2	2	2	2	2	2	2	1	1	1	1	21	2	24	1	1	1	3	2
500010200	1	1	1	5	1	2	1	1	10	3	1	1	1	1	1	1	1	0	1	2		1	1	1	0	0	1	2	2	2	2	1	2	2	1	2	1	2	15	1	15	2
500010201	1	1	1	4	2	2	1	1	30	3	1	1	1	1	1	1	1	0	1	1	2	1	1	1	1	1	0	2	2	2	2	1	2	2	2	2	1	2	19	1	19	1	1	2	2	2
500010202	2	1	1	3	5	2	3	5	5	5	4	1	1	1	1	1	0	1	1	2		0	0	0	0	0	0	2	2	2	2	1	2	2	2	2	2	2	20	2	24	2
500010203	1	3	1	5	1	2	1	4	40	3	1	1	1	1	1	1	1	0	0	1	1	1	1	1	0	1	1	2	2	2	2	2	2	2	1	2	2	2	17	1	17	1	2	1	3	2
500010204	1	1	1	5	1	2	1	4	15	1	1	1	1	1	1	1	1	0	0	2		1	1	0	0	0	0	1	2	2	2	2	2	2	1	2	1	2	17	1	17	1	2	2	2	2
500010205	4	1	1	5	14	5	1	4	15	6	1	1	1	1	1	1	0	0	0	2		1	1	0	0	0	0	2	2	2	2	2	2	2	2	2	1	2	19	2	30	1	3	1	2	2
500010206	1	1	1	4	5	3	1	4	30	2	1	1	1	1	1	0	1	0	0	2		0	0	0	0	0	0	1	2	2	1	2	2	2	2	2	1	2	18	1	18	1	2	1	2	2
500010207	1	1	2	5	14	3	1	5	20	4	1	1	1	1	1	1	1	0	0	2		1	0	0	0	0	1	1	2	1	1	2	1	2	1	1	1	2	17	2	20	1	1	1	3	2
500010208	1	1	1	3	5	2	3	4	3	4	1	0	1	1	1	1	1	1	1	2		0	0	0	0	0	0	1	2	1	1	2	2	2	2	2	1	2	20	1	20	1	2	2	2	2
500010209	4	1	1	3	5	4	3	5	3	5	1	1	1	1	1	1	1	0	0	2		1	1	0	0	0	0	1	2	1	2	2	2	2	2	2	2	2	13	1	13	1	1	2	2	2
500010210	2	3	1	5	14	5	3	4	30	3	1	0	1	1	0	1	1	0	0	1	1	1	1	1	1	1	1	2	2	2	2	1	2	1	1	2	1	2	22	2	27	2
500010211	1	1	1	5	11	4	3	4	1	3	1	1	1	1	1	1	1	0	0	1	1	1	1	1	1	1	1	1	2	1	1	1	2	2	1	2	1	2	20	2	25	1	1	1	3	2
500010212	1	1	1	5	5	3	1	4	10	6	1	1	1	1	1	1	1	0	0	1	2	1	1	0	0	0	0	2	2	2	2	1	2	2	2	2	2	2	19	1	19	1	5	1	3	2
500010213	1	1	1	5	14	5	4	4	10	3	1	1	1	1	1	1	1	0	0	2		1	1	0	0	0	1	1	2	1	1	2	2	2	1	1	1	2		3		2
500010214	1	1	1	5	4	2	1	4	10	4	5	1	1	1	1	1	1	0	1	2		1	1	0	0	0	0	2	2	1	1	1	2	2	2	2	1	2	14	1	14	1	1	2	1	2
500010215	1	1	1	5	1	2	1	4	9	3	1	1	1	1	1	1	1	0	0	2		0	0	0	0	0	0	2	2	2	2	2	2	2	2	2	1	2	20	1	20	1	1	1	2	2
500010216	1	3	1	5	5	4	1	4	10	3	1	1	1	1	1	0	1	0	0	2		1	1	0	0	0	0	1	2	2	2	1	2	2	2	2	1	2	20	2	21	1	1	1	2	2
500010217	1	1	1	5	5	3	1	4	5	3	1	0	1	1	1	1	1	0	0	1	2	0	0	1	0	0	0	2	2	2	2	1	2	2	1	2	1	2	19	1	19	1	1	1	3	2
500010218	1	1	1	4	13	2	1	4	13	5	1	1	1	1	1	1	1	0	0	2		0	0	1	0	0	1	2	2	2	2	1	2	2	1	2	2	2	17	1	17	2
500010219	1	1	1	5	5	3	3	4	4	3	1	1	1	1	1	1	1	0	1	2		0	0	0	0	0	0	2	2	1	1	2	2	2	2	2	1	2	24	2	26	1	1	1	2	2
500010220	1	1	1	5	1	2	1	4	7	6	1	1	1	1	1	1	1	0	0	2		0	0	1	0	0	0	2	2	2	1	2	2	2	2	2	1	2	19	1	19	1	1	2	3	2
500010221	1	1	1	4	14	3	1	4	15	1	1	1	1	1	1	1	1	0	0	2		0	0	0	0	0	0	2	2	2	2	2	2	2	2	2	1	2	20	1	20	1	2	1	2	2
500010222	1	1	1	3	7	3	3	1	50	1	1	1	1	1	1	1	1	0	1	2		0	0	0	0	0	0	1	2	2	2	2	2	2	2	2	2	2	18	1	18	1	1	1	2	2
500010223	1	3	1	3	5	3	3	4	4	6	1	1	1	1	1	1	1	1	1	2		0	0	1	1	1	0	2	2	2	2	1	2	1	2	2	2	2	16	2	25	1	1	1	3	2
500010224	1	3	1	3	5	3	3	1	15	1	1	1	1	1	1	1	1	1	1	2		0	0	0	0	0	0	1	2	1	2	2	1	2	2	2	2	2	17	2	17	1	3	1	2	2
500010225	1	1	1	4	1	2	1	4	20	3	1	1	1	1	1	1	1	0	1	2		0	0	0	0	0	0	2	2	2	2	2	2	2	2	2	2	1	16	1	16	1	3	2	2	2
500010226	1	1	1	5	5	4	3	4	10	4	1	1	1	1	1	1	1	0	0	1	1	0	0	1	0	0	1	1	2	2	2	2	2	2	1	2	1	2	18	2	19	1	2	2	2	2
500010227	1	1	1	3	5	5	1	1	2	4	1	1	1	1	0	1	1	0	0	1	1	1	1	0	0	1	0	1	2	1	2	2	1	2	2	2	2	2	14	1	14	2
500010228	1	3	1	3	15	3	3	5	20	3	1	0	1	1	1	1	1	1	1	2		0	0	0	0	0	0	1	2	1	1	2	2	2	2	2	1	2	17	2	15	1	2	2	2	2
500010229	1	1	1	3	4	2	3	4	5	3	1	0	1	1	1	0	1	1	0	2		0	0	0	0	0	0	1	2	1	1	1	2	2	2	2	1	2	17	2	18	2
500010230	1	1	1	4	14	3	3	2	5	5	5	0	0	0	0	0	1	0	0	2		1	0	0	0	0	0	1	2	1	1	2	2	2	1	2	2	2	18	2	26	1	10	1	3	2
500010231	2	1	1	4	5	3	3	1	10	4	5	1	1	1	1	1	1	1	1	2		1	1	0	0	0	0	2	2	2	1	2	2	1	2	2	2	2	18	2	38	1	2	1	2	2
500010232	1	3	1	3	4	2	3	3	2	4	1	0	0	0	0	0	0	0	1	2		0	0	0	0	0	0	2	2	2	2	2	2	2	2	2	2	2	15	1	15	2
500010233	1	3	1	5	1	2	4	4	8	3	1	1	1	1	1	1	1	0	0	2		1	1	1	0	0	1	2	2	2	1	1	2	2	1	1	1	2	19	1	19	1	6	1	2	2
500010234	3	1	1	5	2	4	1	4	20	2	1	1	1	1	1	1	1	0	0	1	1	1	1	1	1	1	1	1	2	1	1	1	1	1	1	1	1	2	21	1	21	1	1	1	3	2
500010235	1	1	1	5	1	2	1	4	10	4	1	1	1	1	1	1	1	0	1	2		1	1	0	1	0	0	1	2	1	1	1	2	2	2	2	2	2	17	1	17	1	2	2	2	2
500010236	2	1	1	5	15	4	1	4	20	5	1	1	1	1	1	1	1	0	0	2		0	0	0	0	0	1	2	2	1	2	2	1	2	1	1	1	2	23	1	23	1	1	1	3	2
500010237	4	1	1	4	5	3	1	5	6	1	1	1	1	0	1	1	1	0	0	2		1	1	1	0	0	1	2	2	2	2	2	2	2	1	1	2	2	23	2	24	1	3	2	2	2
500010238	1	1	1	5	15	4	1	4	4	6	1	1	1	1	1	1	1	0	0	2		0	0	0	0	0	1	1	2	2	1	2	2	2	1	2	1	2	19	1	19	1	2	1	2	2
500010239	1	3	1	5	1	2	1	4	5	6	1	1	1	1	1	1	1	1	0	1	1	0	0	0	0	0	0	2	2	2	1	2	2	2	2	2	1	2	21	1	21	1	4	2	2	2
500010240	1	1	1	3	4	2	3	3	5	5	1	0	1	0	1	1	1	0	1	2		0	0	0	0	0	1	2	2	2	1	2	2	2	1	2	1	2	18	2	18	1	2	1	2	2
500010241	1	1	1	3	4	2	1	1	1	3	1	0	1	1	1	0	0	1	1	2		0	0	0	0	0	0	1	2	2	2	1	2	2	2	2	1	2	21	1	21	1	2	1	2	2
500010242	1	1	1	3	4	2	3	1	6	6	1	1	1	1	1	1	1	1	0	2		0	0	0	0	0	0	2	2	1	2	2	1	1	2	2	1	2	16	2	21	2
500010243	4	1	1	3	4	3	1	3	10	4	1	1	1	1	1	1	1	0	0	2		0	0	0	0	0	1	1	2	1	2	1	2	2	1	1	2	2	22	2	28	1	4	1	2	2
500010244	4	1	1	4	13	2	1	3	15	4	1	1	1	1	1	1	1	0	0	2		0	0	0	0	0	1	1	2	1	1	2	2	2	1	2	2	2	26	1	26	1	3	2	2	1	2	2	2
500010245	1	1	1	4	4	3	3	5	3	5	1	0	1	1	1	1	1	0	1	2		0	0	0	0	0	0	2	2	2	2	1	2	2	2	2	1	2	18	2	19	1	1	1	3	2
500010246	2	3	1	4	5	5	1	2	4	4	1	1	1	1	1	1	1	0	1	2		0	0	0	0	0	1	2	2	2	1	1	2	2	1	2	2	2	18	1	18	1	1	1	3	2
500010247	1	1	1	3	4	3	3	1	5	4	1	1	1	1	1	1	1	1	1	2		0	0	0	0	0	1	1	2	1	2	2	2	2	1	2	2	2	16	2	17	2
500010248	1	3	1	3	4	2	1	3	4	1	1	0	0	1	1	1	1	0	0	1	2	0	0	0	0	0	0	2	2	1	1	2	2	2	2	2	2	2	18	1	18	1	5	2	1	2
500010249	4	1	1	3	4	2	1	5	15	1	1	0	1	1	1	1	1	0	0	2		1	0	1	0	0	1	1	2	1	2	2	2	2	1	2	2	2	22	2	28	1	1	1	2	2
500010250	1	3	1	4	13	2	2	3	5	4	1	0	1	1	1	1	1	0	0	2		0	0	0	0	0	1	1	1	1	2	2	2	2	2	2	2	2	19	2	23	1	1	1	2	2
500010251	2	1	1	3	8	2	1	1	10	4	1	0	1	1	1	0	0	0	0	2		0	0	0	0	0	0	2	2	2	2	2	1	2	2	2	2	2	25	1	25	2
500010252	1	1	1	5	1	2	3	4	5	6	1	1	1	1	1	1	1	0	0	2		1	0	0	0	0	1	2	2	2	2	1	2	2	1	2	2	2	17	1	17	1	1	1	3	2
500010253	4	1	1	4	8	3	4	5	11	4	4	0	1	1	0	0	1	1	1	2		1	0	0	0	0	0	1	2	2	2	2	2	1	2	2	2	2	28	1	28	1	2	2	2	2
500010254	2	1	1	3	4	3	3	2	10	4	1	0	1	1	0	0	1	1	0	2		1	0	1	0	0	1	1	2	1	2	1	1	2	1	2	2	2	25	2	28	1	1	2	2	2
500010255	1	1	1	4	7	2	3	3	15	6	1	0	1	1	1	1	1	0	1	2		0	0	0	0	1	1	2	2	1	2	2	2	1	1	2	2	2	25	2	39	2
500010256	1	1	1	4	15	4	3	1	30	4	1	1	1	1	1	1	1	1	0	2		1	1	1	0	0	0	1	2	1	2	1	2	2	2	2	2	2	14	2	19	1	7	1	2	1	4	1	2
500010257	1	1	1	5	1	2	4	4	4	4	1	1	1	1	1	1	1	0	0	2		0	0	0	0	0	0	2	2	2	1	2	2	2	2	2	1	1	19	1	19	1	1	1	2	2
500010258	1	1	1	4	13	2	1	4	7	2	1	1	1	1	1	1	1	0	0	1	1	1	1	0	0	1	1	2	2	2	2	2	2	1	1	2	1	2	20	1	20	1	1	1	2	2
500010259	1	3	1	5	14	4	1	4	5	4	1	1	1	1	1	1	1	0	1	1	1	1	1	0	0	0	0	2	2	2	2	2	1	2	2	2	2	2	26	1	26	2
500010260	1	1	1	4	5	3	1	4	10	3	1	1	1	1	1	1	1	0	0	2		1	1	1	0	0	0	1	2	1	1	1	2	2	2	2	1	1	17	1	17	1	1	2	1	2
500010261	1	1	1	5	15	4	1	4	15	3	1	1	1	1	1	1	1	0	0	2		1	1	1	1	1	0	1	2	2	1	2	2	2	1	2	2	2	21	1	21	1	1	1	2	2
500010262	1	1	1	5	1	2	1	4	60	3	4	1	1	1	1	1	1	0	0	1	1	1	1	1	1	1	1	2	2	2	2	1	1	2	1	2	1	1	17	1	17	1	3	2	2	2
500010263	2	1	1	3	7	2	1	2	5	4	1	0	1	1	1	1	1	1	0	1	2	1	0	1	0	1	0	2	2	2	2	1	2	2	1	2	2	2	30	1	30	1	2	2	3	2
500010264	1	1	1	4	5	3	1	5	11	4	1	1	1	1	1	1	1	0	0	1	1	1	1	1	1	1	0	1	2	1	2	1	2	2	2	2	2	2	23	1	23	2
500010265	1	1	1	5	11	4	3	5	15	3	1	1	1	1	1	1	1	0	0	2		0	0	0	0	0	0	1	2	1	2	1	2	2	2	1	1	2	22	2	27	2
500010266	1	1	1	4	15	3	3	3	10	3	1	1	1	1	1	1	1	0	1	2		0	0	0	0	0	0	1	2	1	1	2	2	2	2	2	1	1	25	1	25	2
500010267	1	1	1	5	15	3	4	4	10	3	1	1	1	1	1	1	1	0	1	2		1	1	1	0	0	1	1	2	2	2	1	2	1	1	2	1	2	23	2	24	1	3	1	2	2
500010268	1	3	1	3	8	2	1	2	2	2	1	1	1	1	1	1	1	0	0	2		0	0	0	0	0	0	2	2	2	1	2	2	1	2	2	1	2	18	2	18	1	6	2	2	2
500010269	1	1	1	3	8	3	2	2	5	1	1	0	1	1	1	1	1	0	0	1	2	1	0	1	0	0	1	2	2	2	2	2	2	2	1	2	2	2	20	2	30	1	2	1	2	2
500010270	1	1	1	3	4	2	1	1	3	3	1	1	1	1	0	1	1	0	0	2		1	0	0	0	0	1	1	1	1	2	2	1	2	1	2	2	2	14	2	32	1	2	1	2	1	1	1	2
500010271	1	1	1	4	14	3	1	4	15	2	1	1	1	1	1	1	1	0	1	2		0	0	0	0	0	0	2	2	1	1	2	2	2	2	2	1	2	17	1	17	1	1	2	2	2
500010272	1	3	1	4	8	2	1	3	100	3	1	1	1	1	1	1	1	0	0	2		0	1	0	0	0	0	2	2	2	1	2	2	2	2	2	2	2	14	2	23	1	30	2	1	1	4	2	2
500010273	1	1	1	3	13	2	1	5	20	3	1	0	1	0	1	1	0	0	0	2		1	1	0	0	0	1	2	2	1	2	1	2	2	2	2	2	2	17	1	17	1	5	1	2	2
500010274	1	1	1	3	13	2	3	1	9	1	1	0	1	1	1	1	0	0	0	2		1	1	0	1	0	0	2	2	2	2	1	2	2	2	2	2	2	14	2	18	1	16	1	3	2
500010275	1	1	1	3	8	2	1	3	0	5	1	1	0	0	1	0	1	0	0	2		0	0	0	0	0	0	2	1	1	2	2	2	2	2	2	2	2	16	2	16	2
500010276	1	1	1	3	8	3	4	1	6	4	1	1	1	0	1	1	0	0	0	2		0	0	0	0	0	0	2	2	1	2	2	2	1	1	2	2	2	19	1	19	1	5	2	2	2
500010277	1	1	1	3	13	2	1	3	7	4	1	1	1	1	1	1	1	0	0	2		1	0	0	0	0	1	1	2	2	2	1	2	2	1	2	1	2	21	2	21	1	10	2	2	2
500010278	1	1	1	3	13	2	1	1	4	3	1	0	1	1	1	1	1	1	0	2		1	1	1	0	0	1	2	2	2	2	2	2	2	1	2	2	2	16	1	16	1	4	2	2	2
500010279	1	1	1	5	1	2	1	4	10	3	6	1	1	1	1	1	1	0	0	1	1	0	0	1	1	1	1	2	2	2	1	1	1	1	1	2	1	2	21	1	21	1	2	1	3	2
500010280	1	1	1	3	13	2	3	1	12	3	1	0	0	1	0	0	1	1	1	2		0	0	0	0	0	0	1	2	1	2	2	2	2	1	1	2	2	18	1	18	1		2	1	2
500010281	1	1	1	3	13	2	3	3	3	2	4	1	1	1	1	1	1	0	1	2		1	0	0	0	0	0	1	2	2	2	2	2	2	2	2	2	2	19	2	21	1	1	1	2	2
500010282	1	1	1	3	4	2	3	1	20	3	5	0	0	1	1	1	1	0	0	2		0	0	0	0	0	0	1	1	2	2	2	1	2	1	2	2	2	25	2	37	1	2	2	1	2
500010283	4	1	1	4	13	4	1	1	15	1	1	1	1	1	1	1	1	0	1	2		0	0	0	0	0	0	1	2	2	2	2	2	2	2	2	2	2	20	2	25	2
500010284	1	1	1	3	8	2	1	3	3	2	1	1	1	1	1	1	1	1	0	2		0	0	1	0	0	0	2	2	2	2	1	2	2	2	2	2	2	30	1	30	1	2	1	2	2
500010285	2	1	1	3	4	3	3	4	20	4	1	1	1	1	1	0	1	0	0	2		1	0	0	0	0	1	1	2	1	1	2	2	2	2	2	1	2	28	2	30	2
500010286	1	1	1	3	13	2	3	4	15	2	1	1	1	1	1	1	1	1	1	2		0	0	0	0	0	0	2	2	2	1	2	2	2	2	2	2	2	17	2	26	1	2	1	3	2
500010287	1	3	1	5	13	2	1	4	7	5	1	1	1	1	1	1	0	0	0	2		0	0	0	0	0	1	2	2	2	2	2	2	2	1	2	2	2	19	2	19	1	2	2	2	2
500010288	1	1	1	3	8	3	3	1	15	3	1	0	1	0	1	1	0	0	0	2		0	0	0	0	0	0	2	2	2	1	1	2	2	1	2	2	2	23	2	27	1	4	2	2	1	2	1	2
500010289	2	3	1	3	8	2	1	3	2	5	1	0	0	0	0	0	0	0	0	2		0	0	0	0	0	0	1	2	2	2	2	2	2	2	2	2	2	21	2	32	1	2	2	2	2
500010290	1	1	1	5	14	4	1	4	10	6	1	1	1	1	1	1	1	0	0	2		1	0	0	0	0	0	1	2	2	2	1	2	2	2	2	1	2	16	1	16	1	1	1	3	2
500010291	1	1	1	3	4	3	1	1	20	4	1	1	1	1	1	1	0	0	1	2		1	0	0	0	0	0	2	2	1	2	1	2	2	2	2	2	2	18	1	18	1	6	2	2	1	4	1	1
500010292	1	1	1	4	13	2	1	3	5	6	1	1	1	1	1	1	1	0	0	2		1	1	0	0	0	0	2	2	2	2	1	2	2	1	2	2	2	17	1	17	1	5	1	2	2
500010293	1	3	1	3	15	3	1	3	30	5	1	1	1	1	1	1	1	0	1	2		0	1	0	0	0	0	2	2	2	2	1	2	2	2	2	2	2	18	2	20	1	90	1	2	1	8	1	3
500010294	2	1	1	5	11	5	1	5	10	3	1	1	1	1	1	1	1	0	0	1	1	0	0	0	0	0	0	2	2	2	2	1	2	2	2	2	1	2	28	2	28	1	3	1	3	2
500010295	1	3	2	4	5	3	3	5	15	1	1	1	1	1	1	1	1	0	0	2		0	0	0	0	0	0	2	2	2	2	1	2	2	2	2	2	2	23	2	23	1	3	2	2	2
500010296	1	1	1	3	8	2	1	3	8	2	1	0	1	1	1	1	1	1	0	2		0	0	0	0	0	0	2	2	2	2	1	2	2	2	2	2	2	25	1	25	1	30	2	1	1	5	2	1
500010297	1	1	1	5	2	5	3	4	6	4	1	1	1	1	1	1	1	0	1	2		0	0	0	0	0	0	2	2	2	2	2	2	2	2	2	1	2	23	2	26	1	3	2	2	2
500010298	1	1	1	3	15	4	1	2	6	1	1	0	1	1	1	1	1	0	0	1	2	0	0	0	0	0	0	2	2	2	2	2	2	2	2	1	2	2	18	2	20	1	3	3	1	2
500010299	4	3	1	3	15	5	2	5	3	2	2	1	1	1	1	0	1	1	1	1	1	0	0	0	0	0	0	2	2	2	1	2	2	2	2	1	2	2	16	2	29	1	35	2	1	2
500010300	1	1	1	5	14	5	3	1	30	3	4	1	1	1	1	1	1	0	1	2		1	1	1	0	0	1	1	1	1	2	2	2	2	1	2	2	2	18	1	18	1	2	1	2	2
500010301	1	1	1	5	14	5	1	4	20	1	1	1	1	1	1	1	1	0	0	2		0	0	0	0	0	0	2	2	2	1	2	2	2	2	2	1	1	21	1	21	1	3	1	2	2
500010302	2	1	1	3	7	3	3	1	6	1	1	0	1	1	1	1	1	0	0	1	2	1	1	0	1	1	1	1	2	1	2	1	2	2	1	2	2	2	18	1	18	1	4	1	2	1	2	2	2
500010303	4	1	1	4	13	2	1	5	10	3	1	1	1	1	1	1	1	0	1	1	2	1	1	1	1	1	1	1	2	1	2	2	2	1	2	1	2	2	15	2	33	1	3	2	1	2
500010304	4	1	1	3	4	2	3	4	4	3	1	1	1	1	1	1	1	0	0	1	1	1	1	1	1	1	1	1	2	1	2	2	2	1	2	2	1	2	17	2	25	2
500010305	1	1	1	5	11	5	1	4	3	3	1	1	1	1	1	1	1	0	0	2		0	0	0	0	0	0	1	1	1	1	2	2	2	2	2	1	1	25	1	25	2
500010306	1	1	1	3	8	2	1	3	3	3	1	1	1	1	1	0	1	0	0	2		0	0	0	0	0	0	1	1	2	2	2	2	2	2	2	2	2	16	2	16	1	3	2	2	2
500010307	1	1	1	3	4	2	3	1	10	5	1	0	1	1	1	1	1	0	0	2		0	0	0	0	0	0	1	2	1	2	2	2	2	2	2	2	2	16	2	20	1	5	2	1	2
500010308	4	3	1	3	8	2	1	3	6	5	1	0	0	0	0	0	1	0	0	2		0	0	0	0	0	0	2	2	2	2	1	2	2	2	2	2	2	28	1	28	1	20	2	1	2
500010309	2	1	2	4	5	4	3	4	5	3	1	1	1	1	1	1	1	0	0	2		0	0	0	0	0	0	2	2	2	1	2	2	2	2	2	1	2	22	1	22	1	5	1	3	2
500010310	1	1	1	3	13	2	1	1	6	2	1	0	0	0	0	0	0	0	0	2		1	0	0	0	0	0	1	2	2	2	1	2	2	2	2	2	2	37	1	37	1	1	2	1	2
500010311	1	1	1	3	15	3	1	1	4	2	1	0	1	1	1	0	1	0	0	2		1	0	0	0	0	1	1	1	2	2	2	2	2	2	1	2	2	14	2	27	1	2	1	2	2
500010312	2	1	1	5	14	3	1	4	10	3	1	1	1	1	1	1	1	0	0	2		1	1	0	0	0	1	1	2	1	1	1	1	2	1	1	1	2	28	2	28	1	2	2	2	2
500010313	1	1	1	5	1	2	1	4	5	4	1	1	1	1	1	1	1	0	0	2		0	0	0	0	0	0	1	2	1	1	2	2	2	2	1	1	2	20	1	20	1	1	2	2	2
500010314	1	3	2	5	14	4	1	4	5	6	1	1	1	1	1	1	1	0	0	2		0	0	0	0	0	0	2	2	1	1	2	2	2	2	2	1	2	17	1	17	1	1	2	2	2
500010315	1	1	1	5	1	2	1	4	10	4	5	1	1	1	0	0	1	0	0	2		0	0	0	0	0	0	1	2	1	2	1	2	2	2	2	1	1	19	1	19	2
500010316	1	1	1	5	1	2	1	4	10	3	1	1	1	1	1	1	1	0	0	2		0	0	0	0	0	0	1	2	2	1	1	2	2	2	2	1	2	19	1	19	1	1	1	2	2
500010317	1	1	1	5	1	2	3	4	5	3	1	1	1	1	1	1	1	0	0	2		1	1	1	0	0	1	1	2	1	1	1	2	2	2	1	1	1	19	1	19	1	1	1	3	2
500010318	1	1	1	5	1	2	3	4	5	3	1	1	1	1	1	1	1	0	1	2		1	1	0	0	0	0	2	2	2	1	1	2	2	2	2	1	1	18	2	19	2
500010319	1	1	1	3	5	3	4	1	4	4	1	1	1	1	1	0	1	0	0	2		0	0	0	0	0	0	1	2	1	2	2	2	2	2	2	2	2	24	2	25	2
500010320	1	3	1	4	5	4	1	1	7	4	1	1	1	1	0	0	1	1	1	2		0	0	0	0	0	0	1	2	2	2	1	2	2	2	2	1	2	15	1	15	1	8	1	2	2
500010321	1	3	1	4	15	2	3	2	50	4	1	1	1	1	1	1	1	0	1	2		0	0	0	0	0	0	2	2	1	1	2	2	2	2	2	2	2	15	2	23	1	6	2	2	2
500010322	2	1	1	3	4	3	3	1	8	4	1	1	1	1	1	1	1	0	0	2		0	0	1	0	0	1	2	2	2	1	2	2	2	2	2	2	2	21	2	30	2
500010323	1	1	1	4	4	2	3	4	5	2	1	1	1	1	1	0	1	1	1	2		0	0	0	0	0	0	2	2	2	1	1	2	2	2	2	2	2	17	1	17	1	1	1	2	2
500010324	2	3	1	3	13	2	1	2	10	4	1	1	1	1	1	1	1	0	1	1	1	1	1	0	0	0	1	1	2	2	2	2	2	2	2	2	2	2	24	1	24	1	6	1	2	2
500010325	1	1	1	5	1	2	1	4	5	6	1	1	1	1	1	1	1	0	0	1	1	0	0	0	0	0	0	2	2	2	2	2	2	2	2	2	1	2	20	1	20	1	4	1	2	2
500010326	1	3	1	4	15	2	1	1	5	6	1	1	1	1	1	1	1	0	1	2		0	0	0	0	0	0	2	2	2	2	2	2	2	2	1	2	2	16	2	17	1	60	2	2	2
500010327	1	3	1	4	15	2	1	1	10	6	1	0	1	1	1	1	1	0	0	2		0	0	0	0	0	0	2	2	2	2	2	2	2	2	2	2	1	18	1	18	1	4	1	2	2
500010328	1	1	1	4	15	5	1	1	150	5	1	0	1	1	1	0	1	0	0	1	1	1	1	1	1	0	1	2	2	2	2	2	2	1	2	2	2	2	16	1	16	1	300	1	3	2
500010329	1	3	1	4	15	5	1	1	3	5	1	0	1	1	1	1	1	0	0	1	1	1	1	1	0	1	1	2	2	2	1	2	2	2	1	2	2	2	25	1	25	1	30	1	3	2
500010330	1	3	1	4	15	3	1	1	20	5	4	0	1	1	0	1	1	0	0	2		0	0	0	0	0	0	2	2	1	2	2	2	2	2	2	1	2	21	1	21	1	2	1	3	2
500010331	1	3	1	5	15	4	1	1	0	5	1	1	1	1	1	1	1	1	1	2		1	1	1	0	0	1	2	2	2	2	2	2	2	1	2	1	2	17	1	17	1	7	1	3	2
500010332	1	1	1	4	15	2	3	1	15	5	1	1	1	1	1	1	1	0	0	2		1	1	1	0	0	1	2	2	2	2	2	1	2	1	2	2	2	19	2	19	1	4	1	3	2
500010333	1	3	1	4	15	2	1	1	25	5	1	1	1	1	1	1	1	0	1	2		1	1	0	0	0	1	2	2	2	2	1	2	2	1	2	2	2	17	1	17	1	19	1	2	2
500010334	1	1	1	4	14	3	1	5	10	3	1	1	1	1	0	1	1	0	0	2		1	1	1	0	0	1	1	2	1	1	2	2	2	2	2	1	2	15	2	28	1	2	1	3	2
500010335	1	3	1	4	15	2	1	4	3	4	1	1	1	1	1	1	1	0	0	2		0	0	1	0	0	1	2	2	2	1	2	2	2	2	2	1	2	25	1	25	1	8	1	2	2
500010336	1	3	1	4	15	5	1	1	15	5	1	1	1	1	1	1	1	0	1	1	2	0	0	0	0	0	1	2	2	2	1	2	2	2	2	2	2	2	18	1	18	1	55	1	3	2
500010337	1	3	1	5	5	5	1	1	700	5	1	1	1	1	1	1	1	0	0	1	1	1	1	1	1	1	1	2	2	2	2	2	2	2	1	2	1	2	14	2	20	1	1	1	3	2
500010338	1	1	1	5	5	3	1	4	25	3	4	1	1	1	1	1	1	0	0	1	1	1	1	0	0	1	1	1	1	1	1	1	2	2	1	2	1	2	24	1	24	1	1	2	1	2
500010339	1	1	1	5	5	3	3	1	6	3	1	1	0	0	1	1	1	0	1	2		1	1	1	0	0	0	2	2	2	2	1	2	2	2	2	2	2	20	1	20	1	7	1	3	2
500010340	1	3	1	3	15	2	1	2	4	4	1	1	1	1	0	0	1	1	1	2		1	1	0	0	0	1	2	2	2	2	1	2	2	2	2	2	2	18	2	23	1	2	2	1	2
500010341	4	1	1	3	8	2	1	2	2	4	2	1	1	1	1	1	1	0	1	2		0	0	0	0	0	0	1	2	2	2	2	2	2	2	1	2	2	20	2	40	1	3	2	1	2
500010342	1	3	1	4	15	5	1	4	5	4	1	1	1	1	1	1	1	0	1	2		0	0	0	0	0	0	2	2	2	2	2	1	2	2	2	1	2	20	1	20	1	3	2	2	2
500010343	1	3	1	5	7	3	3	4	4	3	1	1	1	1	1	1	1	0	0	2		0	0	0	0	0	0	1	1	1	2	2	1	1	2	2	1	2	23	1	23	1	2	2	1	2
500010344	1	3	1	3	13	2	1	4	10	4	1	1	1	1	1	1	1	0	0	2		1	0	0	0	0	0	2	2	1	2	1	2	2	2	2	1	2	20	1	20	1	20	2	2	2
500010345	1	3	1	4	5	3	1	4	1	3	5	1	1	1	1	1	0	0	1	2		0	0	0	0	0	0	2	2	1	1	1	2	2	2	2	1	2	21	1	21	1	1	2	2	2
500010346	1	3	1	5	5	3	1	4	10	6	1	0	1	1	1	1	1	0	0	2		1	1	1	0	0	0	2	2	2	2	1	2	2	2	1	1	2	23	2	25	1	4	2	2	2
500010347	4	1	1	4	13	4	1	4	5	6	1	1	1	1	1	0	1	0	0	2		1	1	1	0	0	1	2	2	2	2	2	2	2	1	2	1	1	20	2	34	1	2	1	2	2
500010348	1	3	1	5	1	2	3	4	50	5	1	1	1	1	1	1	1	0	0	1	1	1	1	1	1	1	1	2	2	2	1	1	2	1	1	2	2	1	21	1	21	1	2	1	3	2
500010349	1	1	1	4	13	3	1	4	40	3	1	1	1	1	1	1	1	0	0	1	1	1	1	1	0	1	1	2	2	2	2	1	2	1	1	2	1	2	18	1	18	1	1	2	2	2
500010350	1	1	1	5	4	2	1	4	13	4	1	1	1	1	1	1	0	1	0	2		0	0	0	0	0	0	2	2	2	2	2	2	2	2	2	1	2	21	1	21	1	3	1	2	2
500010351	1	1	1	5	15	4	1	4	50	3	1	1	1	1	1	1	1	0	0	2		0	0	1	0	0	1	2	2	2	1	2	2	2	2	2	1	2	16	1	16	1	12	1	2	2
500010352	1	1	1	5	1	2	1	4	50	6	1	1	1	1	1	0	1	0	1	2		0	1	1	0	0	0	2	2	1	2	2	2	2	2	2	1	2	18	1	18	2
500010353	1	1	1	5	1	2	1	4	30	6	4	1	1	1	1	0	1	0	0	2		1	0	0	0	0	0	1	2	2	2	2	2	2	2	2	1	1	20	1	20	1	1	2	1	2
500010354	1	1	1	4	4	3	1	4	3	3	1	1	1	1	1	0	1	0	0	1	1	1	1	0	0	1	1	2	2	2	2	1	2	2	2	2	2	2	22	1	22	1	2	1	3	2
500010355	1	1	1	5	1	2	1	4	20	4	1	1	1	0	1	1	1	0	0	2		1	1	1	1	1	1	2	2	2	2	2	1	2	1	2	1	1	22	1	22	1	1	1	3	2
500010356	1	1	1	4	5	2	1	4	6	3	1	1	1	1	1	1	1	0	1	2		1	1	0	0	1	0	2	2	2	2	2	2	2	2	2	1	2	18	1	18	1	2	2	2	2
500010357	1	1	1	5	1	2	3	4	10	3	1	1	1	1	1	1	1	0	1	2		1	1	0	0	0	0	2	2	2	1	1	1	2	2	2	1	2	20	1	20	2
500010358	1	1	1	5	15	4	1	4	20	1	1	1	1	1	1	1	1	0	0	1	1	0	0	0	0	1	0	2	2	1	1	1	2	2	2	1	1	2	21	2	24	1	3	2	2	2
500010359	1	3	1	5	1	2	3	5	20	4	1	1	1	1	1	1	1	0	0	1	1	1	1	1	1	1	1	2	2	2	2	2	1	1	1	2	2	2	24	1	24	1	5	1	3	2
500010360	1	1	1	5	1	2	3	4	10	3	1	1	1	1	1	1	1	0	0	2		0	0	0	0	0	0	2	2	2	1	1	2	2	2	2	1	2	19	1	19	1	2	2	2	2
500010361	1	1	1	4	11	3	1	4	1	6	1	1	1	1	1	0	1	0	0	2		0	0	0	0	0	0	1	2	1	1	2	2	2	2	2	1	1	20	1	20	1	2	1	3	2
500010362	1	1	1	5	14	5	1	4	100	4	1	1	1	1	1	1	1	0	0	1	1	1	1	1	1	1	1	2	2	2	2	1	2	2	1	2	1	2	20	2	21	1	3	1	3	2
500010363	1	1	1	5	6	3	3	4	5	4	1	1	1	1	1	1	1	0	0	2		0	0	0	0	0	0	2	2	2	1	2	2	2	2	2	1	2	18	2	18	1	1	2	2	2
500010364	1	1	1	5	1	2	3	4	10	6	1	1	1	1	1	1	1	0	0	2		0	0	0	0	0	0	2	2	1	1	2	2	2	2	2	1	2	20	1	20	1	3	2	2	2
500010365	1	3	1	5	14	3	3	4	5	6	1	1	1	1	1	0	1	0	0	1	1	0	0	0	0	0	0	2	2	2	2	1	2	1	2	2	1	2	20	1	20	2
500010366	1	1	1	5	14	5	1	4	20	5	1	1	1	1	1	1	1	0	0	2		1	1	0	0	0	1	2	2	2	1	2	2	2	2	2	1	2	28	2	28	2
500010367	1	3	1	5	11	3	1	4	20	5	1	1	1	1	0	0	1	0	0	1	2	1	1	1	1	1	1	2	2	2	1	2	2	1	2	2	2	1	23	1	23	1	20	1	3	2
500010368	1	1	1	3	4	3	3	4	5	4	1	1	1	1	1	1	1	0	0	2		0	0	0	0	0	0	2	2	2	1	2	2	2	2	2	1	2	18	2	18	1	2	2	2	2
500010369	1	1	1	5	14	4	1	4	1	6	1	1	1	1	1	1	1	0	0	2		0	0	0	0	0	0	2	2	2	1	2	2	2	2	2	1	2	22	1	22	1	1	1	3	2
500010370	1	1	1	5	1	2	1	4	2	3	6	1	1	1	1	1	1	0	0	2		0	0	0	1	0	1	1	2	1	1	2	1	1	2	2	1	2	20	1	20	1	1	1	3	2
500010371	1	1	1	4	5	2	1	2	5	4	1	1	1	1	0	1	1	0	0	2		1	1	1	0	0	1	2	2	2	1	1	2	2	1	1	2	2	13	1	13	1	1	1	3	2
500010372	1	1	1	5	15	4	4	4	2	6	1	1	1	1	1	0	1	0	0	2		0	0	0	0	0	0	1	2	2	2	2	2	2	2	2	1	2	18	2	25	1	2	1	2	2
500010373	1	3	1	5	1	2	1	4	20	4	1	1	1	1	1	1	1	0	0	1	1	0	0	0	0	0	0	2	2	1	1	2	2	2	2	2	1	1	22	1	22	1	5	1	3	2
500010374	1	1	1	4	15	3	1	4	10	3	1	1	1	1	1	1	1	0	0	2		0	0	0	0	0	0	2	2	1	2	2	2	2	2	2	1	2	20	1	20	1	1	1	3	2
500010375	1	3	1	5	1	2	3	4	30	6	1	1	1	1	1	0	1	0	1	2		0	0	0	0	0	0	1	1	1	1	1	2	2	2	1	1	1	20	1	20	1	2	2	2	2
500010376	1	3	1	5	1	2	1	4	10	4	1	1	1	1	1	1	1	0	0	1	1	1	1	1	0	1	1	1	2	1	1	2	2	2	2	2	1	2	18	1	18	1	2	2	2	2
500010377	1	1	1	5	14	4	3	4	15	1	1	1	1	1	1	1	1	0	0	2		0	0	1	0	0	1	2	2	1	1	2	2	2	2	2	1	2	21	1	21	1	2	1	3	1	1	1	3
500010378	1	1	1	5	1	2	3	4	2	2	1	1	1	1	1	1	1	0	0	1	1	1	1	1	1	1	1	2	2	2	2	1	2	2	2	2	1	2	22	1	22	1	1	1	3	2
500010379	2	1	1	4	8	4	3	1	15	1	1	1	1	1	1	1	1	0	1	2		1	0	1	0	1	1	2	2	1	2	2	2	2	2	2	2	2	20	2	25	1	1	1	2	2
500010380	1	1	1	5	1	4	3	4	2	6	1	1	1	1	1	1	1	0	0	2		0	0	0	0	0	1	2	2	2	2	2	2	2	2	2	1	2	19	2	19	1	2	1	2	2
500010381	1	1	1	5	1	2	1	4	10	2	1	1	1	1	1	1	1	0	1	2		0	0	0	0	1	1	1	2	1	1	2	2	2	2	2	2	2	19	1	19	2
500010382	1	3	1	5	14	3	1	4	5	6	1	1	1	1	1	1	1	0	0	1	1	0	0	0	0	1	0	2	2	2	2	2	2	2	2	2	1	2	23	1	23	1	1	1	3	2
500010383	2	3	1	5	14	5	1	4	40	5	1	1	1	1	1	1	1	0	1	1	1	1	1	1	1	1	1	2	2	2	2	2	2	2	2	2	1	2	16	1	16	2
500010384	1	1	1	3	5	3	1	4	10	4	1	0	1	1	1	1	1	0	1	1	1	0	1	1	1	1	0	1	2	1	1	1	1	1	2	2	1	2	16	1	16	1	5	1	2	2
500010385	1	1	1	5	5	4	3	1	5	5	1	1	1	1	1	1	1	0	0	2		1	1	1	0	0	1	2	2	1	1	1	1	2	2	2	2	2	23	2	23	1	1	1	2	2
500010386	4	1	1	3	13	2	1	2	30	3	1	0	1	1	1	1	0	0	0	2		1	1	0	0	0	0	2	2	2	2	1	2	2	2	2	2	2	26	1	26	1	6	1	3	2
500010387	2	1	1	5	7	5	3	4	1	6	1	1	1	1	1	1	1	0	0	2		0	0	0	0	0	0	1	2	1	2	2	2	2	2	2	2	2	22	2	28	1	1	2	2	2
500010388	1	1	1	4	15	4	1	4	2	6	1	0	1	1	1	0	0	0	0	2		0	0	0	0	0	0	1	2	1	2	2	2	2	2	1	2	2	22	2	29	1	1	1	2	2
500010389	1	1	1	5	14	3	3	4	1	6	1	1	1	1	1	1	1	0	0	1	1	0	0	0	0	0	0	2	2	2	1	2	2	2	1	1	1	2	21	1	21	1	2	1	2	2
500010390	1	1	1	5	14	4	1	4	30	6	1	1	1	1	1	1	1	0	0	2		0	0	0	0	0	0	1	2	2	2	1	2	2	1	2	2	2	23	1	23	2
500010391	1	1	1	4	11	3	1	5	5	4	1	1	1	1	1	1	1	0	1	2		1	1	1	0	0	1	1	2	2	1	2	2	2	2	2	1	2	21	1	21	1	1	2	2	2
500010392	1	1	1	3	13	2	3	4	10	4	1	1	1	1	1	1	1	0	0	2		1	1	1	0	0	1	2	2	1	1	2	1	2	2	2	1	2	21	1	21	2
500010393	1	1	1	4	6	3	3	4	6	5	1	1	1	1	1	0	1	0	1	2		0	0	0	0	0	0	1	1	2	2	1	1	2	2	2	1	2	20	2	21	1	1	1	3	2
500010394	1	1	1	4	1	2	1	4	5	3	1	1	1	1	0	1	1	0	0	1	1	0	0	0	0	0	0	1	2	2	2	1	1	2	2	2	1	2	19	1	19	1	1	1	2	2
500010395	1	1	1	5	4	3	3	4	4	3	1	1	1	1	1	1	1	0	0	2		0	0	0	0	0	0	1	1	1	1	2	1	2	2	2	1	1	23	1	23	1	2	2	2	2
500010396	1	1	1	5	14	3	1	4	5	6	1	1	1	1	1	1	1	0	0	1	1	1	1	1	1	1	1	2	2	2	2	1	1	2	2	2	2	2	19	2	19	1	1	2	1	2
500010397	1	1	1	4	7	3	1	4	15	4	1	1	1	1	1	1	1	0	0	2		1	1	1	0	0	1	1	1	1	1	1	1	2	1	2	1	2	24	1	24	2
500010398	4	1	1	3	15	2	3	5	9	4	1	0	1	1	1	1	1	0	1	2		0	0	0	0	0	0	1	2	2	2	2	2	2	2	2	2	1	31	2	43	2
500010399	2	1	1	5	11	5	3	5	4	5	1	1	1	1	1	1	1	0	1	2		0	0	0	0	0	0	2	2	2	1	2	1	2	2	2	1	1	25	2	27	1	2	2	1	2
500010400	1	1	1	3	15	3	1	4	20	6	1	1	1	1	1	0	1	0	0	2		1	1	1	0	0	0	2	2	2	1	2	2	2	2	1	1	2	21	2	30	1	1	1	3	2
500010401	2	1	1	5	11	4	1	5	10	5	1	1	1	1	1	0	1	0	0	2		1	1	1	0	0	1	1	2	1	2	1	1	2	2	2	1	2	26	2	36	1	1	1	3	2
500010402	1	1	1	5	14	5	1	4	15	3	6	1	1	1	1	0	1	0	0	2		0	0	1	0	0	1	1	2	1	2	2	2	1	1	2	1	2	20	1	20	1	2	1	2	2
500010403	1	1	2	5	1	2	1	5	5	3	1	1	1	1	1	1	1	0	0	2		1	0	1	0	0	1	1	1	1	1	1	1	1	1	1	1	2	18	1	18	1	1	2	1	2
500010404	1	1	1	5	1	2	1	4	3	3	1	1	1	1	1	1	1	0	0	2		0	0	0	0	0	1	2	2	2	2	2	2	2	2	2	1	2	18	2	19	1	1	2	2	2
500010405	1	3	1	5	1	2	1	4	1	3	1	1	1	1	1	1	1	0	0	1	1	0	0	0	0	0	0	1	2	1	1	2	2	2	2	2	2	1	21	1	21	2
500010406	1	3	1	5	7	2	2	5	3	3	1	0	1	1	1	1	1	0	1	2		0	0	1	0	0	0	1	2	2	2	2	1	2	2	2	2	2	22	1	22	1	1	1	3	2
500010407	1	3	1	3	5	4	1	4	10	5	1	1	1	1	1	1	1	0	0	2		1	1	0	0	0	1	1	2	2	1	2	2	2	1	2	1	2	23	2	28	1	5	1	2	2
500010408	1	1	1	5	1	2	3	1	10	3	1	1	1	1	1	1	1	0	0	2		0	0	1	0	0	1	2	2	2	2	2	2	2	1	1	2	2	18	1	18	2
500010409	1	1	1	5	5	3	3	4	3	3	1	1	1	1	1	1	1	0	0	2		0	0	0	0	0	0	1	2	1	1	2	2	2	1	2	1	1	22	1	22	2
500010410	1	1	1	5	15	5	1	1	50	4	1	1	1	1	1	1	1	0	1	2		0	0	0	0	0	1	2	2	2	2	2	1	2	2	1	1	2	16	2	20	1	15	2	2	1	10	2	2
500010411	1	1	1	5	14	4	1	4	30	5	1	1	1	1	1	1	1	0	0	1	1	1	1	1	0	1	1	2	2	1	2	2	2	2	1	2	1	2	16	1	16	1	3	2	2	2
500010412	1	3	1	5	14	5	3	4	7	5	1	1	1	1	1	1	1	0	0	1	1	1	1	1	1	1	1	1	2	1	1	1	1	1	1	2	1	2	19	2	19	1	4	1	3	2
500010413	1	1	1	5	1	2	1	4	10	2	4	1	1	1	1	1	1	0	0	2		0	0	1	0	0	1	1	1	1	1	1	2	2	2	2	2	2	20	1	20	1	3	2	2	2
500010414	1	1	1	3	4	3	1	5	15	3	1	1	1	1	1	1	1	0	0	2		1	0	0	0	0	0	2	2	2	2	2	2	2	2	2	1	2	17	1	17	2
500010415	1	1	1	5	5	3	1	4	6	3	5	1	1	1	1	1	1	0	0	1	1	1	1	1	1	1	1	1	2	1	2	1	2	2	2	2	1	2	20	2	22	1	2	1	3	2
500010416	1	3	1	4	5	3	1	4	3	3	5	1	1	1	1	1	1	0	1	2		0	0	0	0	0	0	1	1	1	1	2	2	2	1	1	1	2	20	1	20	1	3	2	2	2
500010417	2	1	1	4	7	3	1	4	15	1	1	1	1	1	1	1	1	0	0	2		0	0	0	0	0	0	2	2	1	2	2	2	2	2	2	2	2	25	2	27	2
500010418	1	1	1	4	5	3	1	4	5	3	6	1	1	1	1	1	1	0	0	2		0	0	0	0	0	0	1	1	2	2	2	2	2	2	2	1	2	23	2	23	1	2	1	3	2
500010419	1	1	1	5	14	5	3	5	10	3	1	1	1	1	1	1	1	0	1	2		0	0	1	0	0	0	1	2	2	1	1	2	2	2	2	1	2	19	2	21	1	1	1	2	2
500010420	1	1	1	5	14	4	3	4	10	3	1	1	1	1	1	1	1	0	0	2		0	0	0	0	0	0	1	1	1	1	2	2	2	2	2	1	2	20	1	20	1	1	1	3	2
500010421	1	1	1	5	13	2	1	1	5	3	1	1	1	1	1	0	1	0	0	2		1	1	0	0	0	1	1	2	2	2	1	2	2	2	2	1	2	19	1	19	1	3	1	2	2
500010422	1	3	1	4	4	2	1	4	7	3	1	1	1	1	1	1	1	0	0	2		0	0	0	0	0	0	2	1	2	1	2	2	2	2	2	1	2	19	1	19	2
500010423	1	1	1	5	14	3	1	4	10	3	1	1	1	1	1	1	1	0	0	1	1	0	0	0	0	0	0	2	2	1	2	2	2	2	2	2	1	2	23	1	23	1	1	1	3	2
500010424	1	1	1	4	4	3	3	4	20	4	1	0	1	1	1	1	1	0	1	2		1	0	1	0	0	1	1	2	2	2	2	1	2	1	1	1	2	21	1	21	1	2	2	1	2
500010425	4	1	1	5	2	3	1	5	3	3	6	1	1	0	1	1	1	0	0	1	1	1	1	1	0	1	1	2	2	2	1	2	2	1	2	2	2	2	28	1	28	1	1	1	3	2
500010426	1	1	1	5	14	5	1	4	2	3	1	1	1	1	1	1	1	0	0	2		0	0	1	0	0	1	1	2	1	2	1	1	1	1	1	1	2	17	1	17	1	1	1	3	2
500010427	1	3	1	4	7	4	3	4	6	1	1	1	1	1	1	0	1	0	0	1	1	0	0	0	0	1	0	1	2	2	1	2	2	2	2	2	1	2	20	1	20	2
500010428	1	1	1	5	1	2	1	4	15	5	6	1	1	1	1	1	1	0	0	2		0	0	0	0	0	0	2	2	2	1	2	2	2	2	2	1	1	20	1	20	2
500010429	1	1	1	4	1	2	3	4	15	3	1	1	1	1	1	1	1	0	0	1	1	1	1	0	0	1	1	1	1	1	1	1	1	2	1	1	1	1	17	1	17	1	1	2	2	2
500010430	2	1	1	4	14	3	3	2	0	5	1	1	1	1	1	1	1	0	0	2		0	0	1	0	0	0	2	2	2	2	2	2	2	2	2	1	2	20	2	31	2
500010431	4	1	1	4	8	2	1	5	10	4	1	1	1	1	1	1	1	0	0	2		1	1	1	1	0	1	2	2	2	2	1	2	2	1	2	2	2	25	2	30	1	1	1	2	2
500010432	1	3	1	4	15	4	3	1	4	3	1	1	1	1	1	0	1	0	0	2		0	0	1	0	0	1	2	2	1	2	1	2	1	2	2	2	2	22	2	22	1	1	1	3	2
500010433	1	1	1	5	6	5	1	4	5	6	1	1	1	1	1	1	1	0	1	1	1	0	0	0	0	1	1	2	2	2	2	2	2	2	2	2	1	2	24	1	24	2
500010434	1	3	1	3	5	3	3	4	10	3	5	1	1	1	0	0	1	0	0	1	1	1	1	1	1	1	0	1	1	1	1	1	2	2	2	2	1	2	23	2	20	1	3	1	3	2
500010435	1	1	1	5	1	2	1	5	5	3	4	0	1	1	0	1	1	0	0	2		0	0	0	0	0	0	1	1	1	1	1	2	2	1	2	1	1	21	1	21	1	1	2	1	2
500010436	1	1	1	5	5	5	1	1	8	5	1	1	1	1	1	0	1	0	0	2		1	1	1	0	0	0	1	2	1	2	2	2	2	1	1	1	2	18	1	18	1	2	1	3	2
500010437	1	1	1	5	2	4	1	4	10	3	1	1	1	1	1	1	1	0	0	2		0	0	0	1	0	0	2	2	1	1	2	2	2	2	2	1	2	17	1	17	2
500010438	1	1	1	5	15	5	1	4	10	3	1	1	1	1	1	1	1	0	1	2		1	1	1	1	0	1	1	2	1	1	1	2	2	2	2	1	2	20	1	20	1	1	1	3	2
500010439	1	1	1	5	5	3	3	4	5	3	6	1	1	1	1	1	1	0	0	1	1	1	1	1	1	1	1	2	2	1	2	1	1	2	2	2	1	2	20	2	20	1	2	1	2	2
500010440	4	1	1	5	14	4	3	5	20	6	1	1	1	1	1	1	1	1	1	2		0	0	0	0	0	0	1	2	2	1	2	2	2	2	2	1	2	16	2	20	2
500010441	1	1	1	5	1	2	1	4	5	6	1	1	1	1	1	1	1	0	0	2		1	1	1	0	0	1	1	2	2	1	2	2	2	1	1	1	1	17	1	17	1	3	2	2	2
500010442	1	1	1	5	1	2	1	4	5	2	1	1	1	1	1	1	1	0	0	2		0	0	0	0	0	0	2	2	2	2	1	2	2	2	2	1	2	21	1	21	1	1	2	1	2
500010443	1	1	1	5	1	2	1	5	15	4	1	1	1	1	1	1	1	0	0	2		0	0	0	0	1	1	2	2	2	2	2	2	2	2	2	1	1	18	1	18	2
500010444	1	3	1	5	15	5	3	4	6	4	1	1	1	1	1	0	1	0	0	1	1	1	0	1	1	0	1	2	2	2	2	1	2	2	2	2	1	2	17	2	20	1	3	1	3	1	2	1	3
500010445	1	1	1	5	15	5	3	4	4	6	1	1	1	1	1	1	1	0	1	2		0	0	0	0	0	0	2	2	2	2	1	2	2	2	2	1	2	18	2	21	1	1	1	3	2
500010446	1	1	1	5	14	3	3	5	15	6	1	1	1	1	1	1	1	0	1	2		0	0	1	0	0	1	2	2	2	2	1	2	2	2	1	1	2	20	1	20	1	1	1	3	2
500010447	1	3	1	5	14	3	1	4	2	6	1	1	1	1	1	1	1	0	1	2		0	0	0	0	0	0	2	2	2	2	2	2	2	2	2	1	1	22	1	22	2
500010448	1	1	1	4	5	3	3	5	6	5	1	1	1	1	1	1	1	0	1	2		1	1	1	1	0	1	1	1	2	2	2	2	2	2	1	1	2	17	2	18	1	2	2	2	2
500010449	1	1	1	5	14	4	1	4	20	1	1	1	1	1	1	1	1	0	0	2		0	0	0	0	0	1	2	2	2	2	1	2	2	1	1	1	2	17	1	17	1	5	1	2	2
500010450	1	3	1	5	1	2	1	4	15	6	1	1	1	1	1	1	1	0	0	1	1	1	1	1	0	0	0	1	2	1	1	1	2	2	2	2	2	2	18	2	18	1	3	2	2	2
500010451	1	3	1	5	1	2	1	4	4	4	1	1	1	1	1	1	1	0	0	2		1	1	0	0	0	1	1	2	2	2	2	2	2	1	1	2	2	19	1	19	2
500010452	1	1	1	4	1	2	1	3	18	3	1	1	1	1	1	0	1	0	0	2		1	1	0	1	0	0	1	2	2	1	2	2	2	2	2	2	2	17	2	17	1	2	1	3	2
500010453	1	1	1	5	7	4	4	4	10	3	1	1	1	1	1	1	1	1	0	2		0	0	0	0	0	0	1	1	2	2	1	2	2	2	2	1	2	19	1	19	1	2	2	2	2
500010454	4	3	1	5	12	3	1	1	15	4	4	1	1	1	1	1	1	0	0	1	2	0	1	1	0	0	0	1	1	1	1	2	1	2	2	2	2	2	22	2	40	1	3	2	1	2
500010455	1	3	1	3	7	2	2	1	5	5	1	0	0	1	1	1	1	1	1	2		1	1	1	0	0	0	1	2	2	1	2	2	2	2	2	2	2	18	2	23	1	1	1	3	2
500010456	1	1	1	4	15	2	3	2	0	4	1	0	1	1	1	1	1	0	1	1	1	1	1	1	0	1	1	2	2	2	2	1	2	2	1	2	2	2	23	1	23	1	10	1	2	2
500010457	1	1	1	5	14	4	1	4	7	2	1	1	1	1	1	1	1	0	1	2		1	0	1	0	0	1	1	2	2	1	1	2	2	1	2	1	2	18	1	18	1	1	2	2	2
500010458	1	1	1	5	14	3	1	4	2	2	1	1	1	1	1	1	1	0	0	2		0	0	0	0	0	0	1	1	1	1	2	2	2	1	2	1	2	21	1	21	1	2	1	2	2
500010459	4	3	1	3	8	2	1	2	6	6	1	1	1	1	1	1	1	0	0	1	1	1	1	0	0	1	0	1	2	2	2	1	2	2	1	1	2	2	23	2	45	1	5	2	1	2
500010460	2	1	1	5	14	5	3	1	10	3	5	1	1	1	1	1	1	0	0	2		1	1	1	0	0	0	1	1	1	1	1	2	2	2	1	1	2	25	2	24	1	1	1	3	2
500010461	1	3	1	3	5	2	1	5	3	4	6	1	1	1	1	0	1	1	1	1	2	0	0	0	0	1	0	2	2	2	2	2	1	1	1	2	2	2	17	2	17	1	2	1	2	2
500010462	1	1	1	5	5	4	3	4	5	3	1	0	1	1	1	1	0	0	0	2		0	0	0	0	0	0	2	2	1	1	2	2	2	2	2	1	2	23	2	23	1	1	1	3	2
500010463	1	1	1	5	1	2	1	4	10	3	1	1	1	1	1	1	1	0	0	2		0	0	0	0	0	0	2	2	2	2	1	2	2	2	2	1	2	19	1	19	1	4	2	1	2
500010464	1	1	1	3	4	3	3	4	20	3	1	0	1	1	1	0	1	0	0	2		0	0	0	0	0	0	1	1	2	1	1	1	2	2	2	2	2	14	2	19	1	20	1	2	2
500010465	1	1	1	5	15	3	1	1	30	2	5	1	1	1	1	1	1	0	0	2		0	0	0	0	0	0	1	2	2	1	2	2	2	2	2	1	2	18	1	18	1	4	1	3	2
500010466	2	1	1	5	7	3	3	4	6	6	1	1	1	1	1	1	1	0	0	2		0	0	0	0	0	0	1	2	1	2	2	2	2	2	2	1	2	29	2	35	1	1	2	1	2
500010467	1	1	1	4	5	2	1	4	5	4	5	0	1	1	1	1	1	0	0	1	1	0	0	0	0	1	0	1	2	1	2	1	2	2	2	2	2	2	22	1	22	1	3	1	3	2
500010468	1	3	2	5	1	2	1	4	10	3	1	1	1	1	1	1	1	0	0	2		1	0	0	0	0	1	2	2	1	2	2	2	2	1	2	2	1	21	1	21	1	1	1	3	2
500010469	1	3	1	4	14	3	3	1	1	5	6	0	1	1	1	0	0	0	1	2		0	0	0	0	0	0	1	2	2	2	1	2	2	2	2	1	1	19	1	19	1	3	1	2	2
500010470	1	3	2	3	5	3	1	1	20	6	1	1	1	1	0	0	1	1	1	2		1	1	1	0	0	0	1	1	2	2	1	1	2	2	2	2	2	17	1	17	1	6	1	3	2
500010471	1	3	1	4	14	3	4	1	20	5	1	1	1	1	1	1	1	0	1	2		1	0	0	0	0	1	2	2	2	1	1	2	2	2	2	2	2	19	1	19	1	1	1	3	2
500010472	1	3	1	5	1	2	4	1	6	1	1	1	1	1	1	1	1	0	0	1	1	0	0	0	0	1	1	2	2	2	1	2	2	1	2	1	1	2	21	1	21	1	2	1	3	2
500010473	1	1	1	5	7	3	1	4	10	3	5	1	1	1	1	1	1	0	0	1	1	1	1	1	1	0	0	2	1	1	2	2	2	2	2	2	2	1	18	1	18	1		1	2	2
500010474	1	1	1	4	14	4	1	4	20	4	6	1	1	1	1	1	1	0	0	1	1	1	1	0	1	1	1	2	2	2	2	1	2	1	1	2	1	2	22	1	22	1	5	1	2	2
500010475	1	1	1	5	1	2	1	4	8	4	1	1	1	0	1	1	1	0	0	2		0	0	0	0	0	0	1	1	1	1	2	2	2	2	2	1	1	18	1	18	1	3	2	2	2
500010476	1	1	1	5	1	2	1	5	40	3	1	1	1	1	1	1	1	0	0	2		0	0	1	0	0	1	1	2	2	1	2	2	2	2	2	1	2	19	1	19	2
500010477	1	1	1	5	1	2	1	4	8	3	1	0	1	1	1	0	1	0	0	2		0	0	0	0	0	1	2	2	2	1	2	2	2	2	2	2	2	19	1	19	2
500010478	1	3	1	5	1	2	3	4	5	3	1	1	1	1	1	1	1	0	0	2		0	0	0	0	0	0	1	2	1	1	2	2	2	2	2	1	2	11	1	11	1	2	2	2	2
500010479	1	1	1	5	1	2	1	4	6	4	1	1	1	1	1	1	1	0	0	2		0	0	1	0	0	1	1	2	1	1	2	2	2	2	2	1	2	18	1	18	1	3	1	3	2
500010480	1	3	1	5	1	4	1	4	10	4	1	1	1	1	1	1	1	0	0	1	1	1	0	0	0	0	0	2	2	2	2	2	2	2	2	2	1	2	21	1	21	1	1	1	3	2
500010481	1	1	1	3	5	4	3	4	20	3	1	1	1	1	1	1	1	0	0	2		1	1	0	0	0	1	1	2	1	1	1	1	1	1	1	1	2	18	2	20	1		1	2	2
500010482	1	1	1	4	7	2	1	4	10	3	1	1	1	1	1	1	1	0	0	1	2	1	1	1	1	1	1	1	2	2	2	1	1	2	1	2	1	2	18	2	18	1		1	3	2
500010483	1	1	1	4	13	3	1	4	8	3	1	1	1	1	1	1	1	0	0	2		0	0	0	0	0	1	2	1	2	1	1	2	2	2	2	1	2	16	1	16	1	5	1	3	2
500010484	1	1	1	4	8	3	1	4	5	3	1	0	1	1	1	1	1	0	0	2		1	1	0	0	0	1	2	2	2	1	2	2	2	1	2	1	2	18	1	18	1		1	2	2
500010485	1	1	1	5	11	4	1	4	10	3	1	1	1	1	1	1	1	0	0	1	2	0	0	0	0	0	0	1	2	1	1	2	1	2	2	2	1	2	28	1	28	1	3	1	3	2
500010486	1	3	1	5	1	2	1	4	5	3	1	1	1	0	1	1	1	0	0	2		1	1	0	0	0	0	2	2	2	1	2	2	2	2	2	2	2	21	1	21	1	1	2	2	2
500010487	2	1	1	5	14	4	1	4	7	5	1	0	1	1	1	1	1	0	0	2		1	1	0	0	0	0	1	2	1	1	2	2	2	2	1	1	2	32	2	32	1	1	2	2	2
500010488	1	3	1	4	7	3	3	4	5	5	5	1	1	1	1	1	1	0	1	2		0	0	0	0	0	0	1	2	1	1	2	2	2	2	1	1	2	26	2	26	1	4	1	2	2
500010489	1	1	1	4	13	2	3	1	4	4	5	0	1	1	1	0	1	0	0	2		1	1	0	0	0	0	2	2	2	2	1	2	2	2	2	2	1	21	2	22	2
500010490	1	1	1	5	2	2	1	4	20	3	1	1	1	1	1	0	1	0	0	1	2	0	0	0	0	1	1	2	2	2	2	2	2	1	2	2	1	2	22	1	22	1	5	1	3	2
500010491	1	1	1	4	7	2	1	1	20	3	5	1	1	1	1	0	0	0	0	2		0	0	0	0	0	0	2	1	2	1	2	2	2	1	2	2	2	25	1	25	1	10	2	2	2
500010492	4	1	1	3	13	2	3	2	3	5	1	0	1	1	1	1	1	0	0	2		0	0	0	0	0	0	2	2	2	2	1	2	2	2	2	2	2	24	2	47	2
500010493	1	1	1	4	4	3	1	1	5	3	1	1	1	1	1	1	1	0	1	2		0	0	0	0	0	0	1	2	1	1	2	2	2	1	1	1	2	19	2	22	1	3	1	2	2
500010494	1	1	1	4	4	3	1	4	3	2	1	1	1	1	1	1	1	0	0	1	1	1	1	0	0	1	1	1	2	1	1	1	1	1	1	1	1	2	18	1	18	1	1	1	3	2
500010495	1	1	1	4	8	2	1	3	6	5	4	1	1	1	1	1	1	0	1	1	1	1	0	1	1	1	0	1	2	2	2	1	2	1	2	2	2	2	25	1	25	1	5	1	2	2
500010496	1	1	1	5	1	2	1	4	2	4	1	1	1	1	1	0	1	0	0	2		0	0	0	0	0	0	2	2	2	2	1	2	1	2	2	1	2	18	1	18	1	1	2	1	2
500010497	1	3	1	5	5	5	3	4	1	2	1	1	1	1	1	0	1	0	0	2		0	0	1	0	0	0	2	2	2	2	2	2	2	2	2	1	2	20	2	23	1	1	1	1	2
500010498	1	1	1	4	1	2	1	4	10	2	1	1	1	1	1	1	1	0	1	2		1	0	0	0	1	1	2	2	2	2	1	2	2	1	2	1	2	16	1	16	1	1	1	2	2
500010499	1	1	1	4	5	4	1	4	30	5	1	1	1	1	1	1	1	0	0	1	1	0	0	0	0	1	0	2	2	1	1	1	2	2	2	2	1	2	17	1	17	2
500010500	1	3	1	5	5	3	3	4	5	4	1	1	1	1	1	1	1	0	1	2		0	0	1	0	0	0	1	2	2	2	2	2	2	2	2	1	2	24	2	24	1	2	2	2	2
500010501	1	1	1	5	1	2	3	4	10	6	1	1	1	1	1	1	1	0	0	2		0	0	0	0	0	1	2	2	2	2	2	2	2	2	2	1	1	20	1	20	1	1	1	2	2
500010502	1	1	1	4	4	3	1	4	10	4	1	1	1	0	0	0	0	0	1	2		0	0	0	0	0	0	1	2	2	1	1	2	2	2	2	1	1	17	1	17	1	5	2	1	2
500010503	1	1	1	3	15	3	3	4	8	3	1	1	1	1	1	1	1	0	0	2		0	0	0	0	0	1	1	2	2	2	1	2	2	2	2	1	2	18	1	18	2
500010504	1	1	1	4	15	5	1	1	20	4	1	1	1	1	1	0	1	0	0	2		1	1	0	0	0	1	2	2	1	2	2	2	2	2	2	1	2	22	1	22	2
500010505	1	3	1	5	5	3	1	4	3	1	1	1	1	1	1	1	1	0	0	1	1	1	0	1	0	1	1	1	2	2	1	1	1	1	2	2	2	2	22	1	22	1	1	2	1	2
500010506	1	1	1	4	4	3	1	4	12	6	1	1	1	1	1	0	1	0	1	1	1	1	1	0	0	1	1	2	2	2	1	2	2	2	2	2	1	2	23	1	23	1	3	1	2	2
500010507	1	1	1	5	1	2	1	4	4	3	1	1	1	1	1	1	1	0	1	2		0	0	0	0	0	1	1	2	1	1	1	2	2	1	2	1	2	18	1	18	1	1	1	3	2
500010508	1	1	2	5	1	2	1	4	10	3	1	0	1	1	1	1	1	0	0	2		0	0	0	0	1	0	1	2	2	2	2	2	2	2	2	1	2	20	1	20	2
500010509	1	1	1	5	1	3	3	4	6	5	1	1	1	1	1	0	1	0	0	1	1	1	1	1	1	1	1	1	2	1	1	1	1	2	2	1	1	2	19	1	19	1	1	1	3	2
500010510	2	1	1	5	11	3	3	4	1	2	1	1	1	1	1	1	1	0	0	1	1	1	0	0	1	1	1	1	2	2	1	2	2	2	1	2	1	2	15	2	20	1	1	1	2	2
500010511	2	1	1	5	11	4	3	4	9	4	1	1	1	1	1	1	1	0	0	2		1	1	0	0	0	1	2	2	2	1	2	2	2	2	2	1	2	25	2	27	1	4	1	2	2
500010512	1	1	1	4	4	3	1	4	5	2	5	0	1	1	1	1	0	0	0	2		0	0	0	0	0	1	1	2	2	2	2	2	2	2	2	1	2	21	1	21	2
500010513	1	1	1	5	1	2	1	4	17	3	1	1	1	1	1	1	1	0	0	2		1	1	1	0	0	1	2	2	2	2	2	2	2	1	2	1	2	17	1	17	1	1	1	3	2
500010514	1	1	1	5	14	3	4	4	4	4	1	1	1	1	1	1	1	0	1	2		0	0	0	0	0	0	2	2	2	2	2	2	2	2	2	1	2	20	1	20	1	1	2	1	2
500010515	1	1	1	5	7	4	1	4	7	2	1	1	1	1	1	0	1	0	0	1	1	1	1	0	0	1	1	1	1	1	2	1	2	2	2	2	1	2	23	1	23	1	1	2	1	2
500010516	1	1	1	3	5	3	3	5	6	5	1	1	1	1	1	1	0	0	1	2		1	1	1	0	0	1	1	2	2	1	2	2	2	2	2	1	2	20	2	23	1	4	1	3	2
500010517	1	1	1	3	5	4	3	1	3	4	1	1	1	1	1	1	1	0	0	1	2	0	0	1	1	1	1	1	1	1	1	1	1	2	1	2	1	2	18	2	26	1	2	2	3	2
500010518	1	3	1	3	15	4	3	4	2	6	1	0	1	1	1	0	0	0	0	1	2	1	1	1	1	1	1	1	1	1	1	1	2	2	1	2	1	2	18	1	18	1	15	1	2	2
500010519	1	3	1	4	14	5	1	4	5	4	1	1	1	1	1	0	1	0	0	2		0	1	0	0	0	0	2	2	2	2	2	2	2	2	2	1	2	16	1	16	1		1	2	2
500010520	1	1	1	5	15	5	3	1	100	5	1	1	1	1	1	1	1	0	0	1	1	1	1	1	1	1	1	1	2	2	1	2	1	2	1	2	1	2	20	2	20	1	36	2	2	2
500010521	1	3	1	4	15	3	1	2	12	3	1	1	1	1	1	1	1	0	1	2		1	1	0	0	0	0	2	2	2	1	1	2	2	2	2	2	2	18	1	18	1		1	2	2
500010522	1	3	1	4	15	5	1	1	5	5	1	1	1	1	0	1	1	0	1	1	2	1	1	1	0	1	1	2	2	2	1	1	2	2	2	2	1	2	21	1	21	1	120	1	2	2
500010523	1	1	1	4	14	4	3	5	3	3	1	1	1	1	1	1	1	0	0	2		0	0	0	0	0	0	1	1	1	1	2	2	2	2	2	1	1	21	1	21	2
500010524	1	1	1	5	1	2	1	5	5	4	1	1	1	1	1	1	0	0	0	2		0	0	0	0	0	0	2	2	2	2	1	2	2	2	2	2	2	17	1	17	2
500010525	2	1	1	5	14	3	4	4	3	6	1	1	1	1	1	1	1	0	0	2		0	0	0	0	0	0	2	2	2	2	2	2	2	2	2	1	2	36	2	36	1	1	2	2	2
500010526	1	1	1	4	14	3	3	4	6	3	1	1	1	1	1	1	1	0	0	1	1	0	0	0	0	1	1	1	2	2	2	2	2	2	2	2	1	2	19	1	19	1	3	1	3	2
500010527	1	3	1	5	1	2	1	4	10	6	1	1	1	1	1	1	1	0	0	1	1	1	1	1	1	1	1	2	2	2	1	1	1	2	2	2	1	2	20	1	20	1	4	1	3	2
500010528	1	1	1	4	15	2	3	4	4	5	1	1	1	1	1	1	1	0	1	2		1	1	0	0	0	0	2	2	2	1	1	2	2	2	2	1	2	20	1	20	1	5	1	2	2
500010529	1	3	1	4	14	3	3	4	5	3	1	1	0	1	1	0	1	0	0	2		1	1	0	0	0	0	2	2	2	2	2	2	2	2	1	2	2	19	1	19	1		1	3	2
500010530	1	3	1	4	5	2	1	1	4	5	1	1	1	1	1	1	1	1	1	2		1	1	1	1	1	1	1	2	2	2	1	2	2	2	2	2	2	18	1	18	1	2	1	3	2
500010531	1	3	1	4	5	3	3	1	3	1	1	0	1	1	1	0	1	0	1	2		0	0	1	0	0	1	2	2	2	1	1	2	2	2	2	1	2	19	2	19	1	1	1	3	2
500010532	1	3	1	4	14	3	1	1	10	3	1	1	1	1	1	1	1	0	1	2		0	0	0	0	0	1	1	2	2	1	2	2	2	2	2	2	2	19	1	19	1	1	1	3	2
500010533	1	3	1	5	1	2	1	4	20	2	1	1	1	1	1	1	1	0	0	2		1	1	1	0	0	0	2	2	2	1	2	2	2	1	2	1	2	23	1	23	1	4	2	2	2
500010534	2	1	1	5	11	5	3	4	5	6	1	1	1	1	1	1	1	0	0	2		1	1	0	0	0	0	1	2	1	2	2	2	2	2	2	1	2	18	1	18	1	1	1	3	2
500010535	1	3	1	5	1	4	1	4	6	6	1	1	1	1	1	1	1	0	0	2		1	1	0	0	0	0	1	1	1	1	1	1	2	2	2	1	2	20	1	20	1	2	1	3	2
500010536	1	1	1	4	13	2	3	4	15	3	1	1	1	1	1	0	1	1	1	1	1	1	1	0	0	1	0	2	2	2	1	1	2	2	2	1	2	2	21	2	22	1	1	1	2	2
500010537	1	1	1	4	5	3	1	4	50	5	1	1	1	1	1	1	1	0	0	1	1	1	1	1	1	1	1	2	2	2	2	1	1	1	2	2	1	2	20	2	21	1	5	1	3	2
500010538	1	1	1	5	11	3	1	4	15	3	4	1	1	1	1	1	1	0	0	2		0	0	0	0	0	1	2	2	2	2	2	2	2	2	2	1	2	23	1	23	1	1	1	3	2
500010539	1	3	1	5	11	5	3	4	15	1	1	1	1	1	1	1	1	0	0	2		0	0	0	0	0	0	2	2	2	2	2	2	2	2	2	1	1	21	1	21	1	1	2	2	2
500010540	1	1	1	5	14	3	1	4	15	3	6	1	1	1	1	1	1	0	1	1	1	1	1	1	0	1	1	2	2	2	1	1	2	1	1	2	1	2	23	1	23	1	1	1	2	2
500010541	1	1	1	5	1	2	1	4	12	3	1	1	1	1	1	1	1	0	0	1	1	0	0	1	1	1	1	1	2	1	1	1	1	2	1	2	1	1	21	1	21	1	2	1	3	2
500010542	1	3	1	5	1	2	1	4	11	4	1	1	1	1	1	1	1	0	1	2		0	0	0	0	0	1	2	2	1	1	1	2	2	2	2	1	1	20	1	20	1	1	1	3	2
500010543	4	1	1	4	15	5	3	4	3	2	1	1	1	1	1	1	1	0	0	2		0	0	0	0	0	0	2	2	2	2	2	2	2	2	2	1	2	18	2	27	1	1	2	1	2
500010544	1	1	1	5	1	2	3	4	3	1	1	1	1	1	1	1	1	0	1	2		0	0	0	0	0	0	2	2	2	2	2	2	2	2	2	1	1	20	2	20	2
500010545	1	1	1	4	5	3	1	4	50	4	1	1	1	1	1	1	1	0	0	2		1	1	1	0	0	1	2	2	2	2	2	2	2	1	2	1	2	19	2	19	1	1	1	3	2
500010546	1	1	1	4	13	2	1	1	30	4	1	0	1	1	1	0	1	0	0	2		1	1	1	0	0	1	2	2	1	1	1	2	2	2	2	2	2	17	2	20	2
500010547	1	1	1	5	15	2	3	4	2	6	1	0	1	1	1	1	1	0	0	2		0	0	0	0	0	0	2	2	2	1	2	2	2	2	1	2	2	20	2	21	1	1	2	1	2
500010548	1	1	1	5	5	5	1	4	30	4	1	1	1	1	1	1	1	0	0	2		1	1	0	0	0	1	1	2	2	1	2	2	2	1	2	1	1	16	1	16	1	3	1	2	1	1	1	3
500010549	1	1	1	5	13	2	1	4	2	2	1	1	1	1	1	1	1	0	0	2		1	0	0	0	1	0	2	2	2	2	1	2	2	2	2	1	2	19	1	19	1	2	1	2	2
500010550	1	3	1	5	14	3	1	4	6	5	1	1	1	1	1	1	1	0	0	2		0	0	0	0	0	0	2	2	2	2	2	2	2	1	1	1	2	20	1	20	1	1	2	2	2
500010551	1	1	1	5	14	4	1	4	30	3	1	1	1	1	1	1	1	0	0	1	1	1	1	1	0	1	0	1	1	1	2	1	2	1	1	1	1	2	18	1	18	1	3	2	3	2
500010552	1	3	1	5	14	4	1	4	8	4	1	1	1	1	1	1	1	0	1	2		1	1	0	0	0	0	1	2	1	2	1	2	2	2	2	1	2	21	1	21	2
500010553	1	1	1	5	5	3	1	4	10	2	1	1	1	1	1	1	1	0	1	2		0	0	0	0	0	1	1	2	1	1	1	2	2	1	2	1	2	18	1	18	1	1	2	1	2
500010554	1	1	1	5	1	2	3	4	4	2	1	1	1	1	1	1	1	0	0	2		0	0	0	0	0	1	1	2	1	2	1	1	2	2	2	1	2	18	1	18	1	1	1	2	2
500010555	1	1	1	5	1	2	3	4	10	1	1	1	1	1	1	1	1	0	0	2		0	0	1	0	0	1	1	2	1	1	2	2	2	2	2	1	1	20	2	20	1	3	1	2	2
500010556	1	1	1	5	1	2	1	4	40	3	1	1	1	1	1	0	1	0	1	2		1	1	0	0	0	0	1	2	1	1	2	2	2	2	2	1	1	18	1	18	1	2	1	3	2
500010557	1	1	1	5	13	2	3	2	2	1	1	1	1	1	1	0	1	0	1	2		0	0	1	0	0	0	1	2	2	2	1	2	2	2	2	1	2	18	2	22	1	1	1	2	2
500010558	1	1	1	5	1	2	3	4	5	3	1	1	1	1	0	1	1	0	0	2		0	0	0	0	0	1	2	2	2	1	2	2	2	1	2	2	2	20	2	20	1	2	1	2	2
500010559	1	1	1	4	14	3	1	4	10	3	1	1	1	1	1	1	1	0	1	2		1	1	1	0	0	1	1	1	1	1	1	1	1	1	2	1	2	19	1	19	1	3	1	2	2
500010560	1	1	1	5	1	2	1	4	2	6	1	1	1	1	1	1	1	0	0	2		0	0	0	0	0	0	1	2	1	1	2	2	2	2	2	1	2	20	1	20	1	3	2	2	2
500010561	1	1	1	5	14	5	1	4	10	3	5	1	1	1	1	1	1	0	1	1	2	1	1	0	1	0	1	1	2	1	2	1	2	2	2	2	1	2	20	1	20	1	5	1	2	2
500010562	1	1	1	5	14	4	1	1	100	3	1	1	1	1	1	1	1	0	0	2		1	1	1	1	0	1	2	2	2	1	1	2	1	1	2	1	2	21	2	24	1	1	1	3	2
500010563	2	1	1	4	15	5	1	4	5	3	1	1	1	1	0	0	1	0	0	1	2	0	0	0	0	0	0	2	2	2	2	2	2	2	2	2	1	2	19	1	19	2
500010564	1	1	1	3	8	2	1	4	4	5	1	0	1	1	1	1	1	0	0	2		0	0	0	0	0	1	1	1	1	2	2	2	2	1	2	1	2	22	1	22	2
500010565	1	1	1	4	15	2	1	4	1	3	1	1	1	1	1	1	1	0	0	2		1	1	0	0	0	1	1	1	1	1	1	1	2	2	1	1	2	21	1	21	1	1	2	1	2
500010566	1	1	1	5	1	2	1	4	15	4	1	1	1	1	1	1	1	0	0	2		0	0	0	0	0	1	1	2	2	1	2	2	2	1	1	1	2	19	1	19	2
500010567	1	1	1	4	1	2	1	4	9	3	1	1	1	1	1	1	1	0	0	2		1	0	1	0	0	1	2	1	1	1	2	2	2	1	2	1	2	16	1	16	1	5	1	3	2
500010568	1	1	1	5	1	2	1	4	6	3	1	1	1	1	1	1	1	0	0	1	1	1	1	1	1	1	1	2	2	2	2	1	2	1	2	2	1	2	20	1	20	1	2	1	3	2
500010569	1	1	1	4	5	3	1	4	200	2	1	1	1	1	0	1	1	0	0	1	2	1	1	0	0	0	0	2	2	2	1	1	2	2	2	2	1	2	18	2	21	1	2	2	2	2
500010570	1	1	1	5	14	4	1	4	30	6	1	1	1	1	1	1	1	0	0	1	2	1	1	1	1	1	1	1	1	1	1	2	2	2	2	2	2	2	19	2	19	2
500010571	1	1	1	3	15	5	1	4	20	3	1	1	1	1	1	1	1	0	0	2		1	1	1	0	0	1	1	2	1	1	1	2	2	1	2	1	2	13	1	13	1	5	1	2	2
500010572	1	3	1	5	1	2	1	4	1	1	1	1	1	1	1	0	1	0	0	1	1	0	0	0	0	0	1	1	2	2	2	2	2	2	1	1	1	1	19	1	19	1	1	2	2	2
500010573	1	1	1	4	13	2	1	4	8	1	4	1	1	1	1	1	1	0	1	2		0	0	0	0	0	0	1	2	1	1	1	2	2	2	2	1	2	18	1	18	1	3	1	2	2
500010574	1	3	1	5	11	5	1	4	20	3	1	1	1	1	1	0	1	0	0	2		1	1	0	0	0	0	1	2	2	1	2	2	2	2	2	1	2	20	1	20	1	1	1	3	2
500010575	1	3	1	5	1	2	4	4	2	3	4	1	1	1	1	1	1	0	0	2		0	0	0	0	0	1	2	2	1	1	2	2	2	1	2	1	2	21	1	21	1	3	1	3	2
500010576	2	1	1	5	5	4	3	4	3	4	5	1	1	1	1	1	1	0	0	1	2	0	0	0	1	1	1	2	2	2	1	2	2	2	2	2	1	2	21	1	21	1		1	2	2
500010577	1	1	1	4	5	3	3	1	15	1	1	0	1	1	1	1	0	0	1	1	1	0	0	1	0	1	1	1	2	1	1	1	1	1	1	2	1	2	16	1	16	1	1	2	2	2
500010578	1	1	1	4	14	5	1	4	3	2	5	1	1	1	1	1	1	0	0	2		0	0	0	0	0	1	2	2	2	1	2	2	2	2	2	1	2	23	2	23	1	1	2	1	2
500010579	1	1	1	4	15	3	1	4	30	3	1	1	1	1	1	1	1	0	0	2		0	0	0	0	0	0	1	2	1	1	1	2	2	2	1	1	1	18	1	18	1	4	2	2	2
500010580	1	1	1	4	13	5	1	1	10	4	1	1	1	1	1	0	1	0	0	2		1	1	1	0	0	0	1	2	1	1	1	2	2	1	2	1	2	23	1	23	1	2	1	2	2
500010581	1	1	1	4	1	2	1	4	5	3	1	1	1	1	1	0	1	0	0	2		0	0	1	0	0	1	1	2	2	2	1	2	2	2	2	2	1	17	1	17	1	1	2	1	2
500010582	1	1	1	5	15	3	1	4	200	3	1	1	1	1	1	1	1	0	0	1	1	1	1	1	1	1	0	2	2	2	2	1	1	1	2	2	1	2	20	1	20	1	5	1	3	2
500010583	1	1	1	4	14	3	3	4	3	4	1	0	1	1	1	1	1	0	0	2		0	0	0	0	0	0	2	2	2	1	2	2	2	2	1	1	2	22	1	22	1	1	1	3	2
500010584	1	1	1	5	14	3	1	5	10	3	6	1	1	1	1	1	1	0	0	2		1	0	0	0	1	1	1	2	2	1	2	1	2	2	2	1	2	20	1	20	1	1	1	3	2
500010585	1	1	1	5	14	3	1	5	10	6	1	1	1	1	1	1	1	0	0	2		0	0	1	0	0	1	2	2	2	1	2	2	1	2	1	1	2	20	1	20	1	3	1	2	2
500010586	1	1	1	5	14	4	1	4	4	3	5	1	1	1	1	1	1	0	1	2		0	0	0	0	0	0	2	2	2	2	2	2	2	2	1	1	2	20	1	20	2
500010587	1	1	1	5	5	3	1	4	7	2	1	1	1	1	1	1	1	0	0	1	1	1	1	1	0	1	1	1	1	1	1	1	1	2	1	2	2	2	21	1	21	1	1	1	3	2
500010588	1	1	1	5	14	4	1	4	10	3	1	1	1	1	1	1	1	0	0	1	1	0	0	0	1	1	0	2	2	2	1	2	2	2	2	2	1	2	16	1	16	1	3	1	3	2
500010589	1	1	1	5	14	5	3	4	6	3	1	1	1	1	1	1	1	0	0	1	1	1	1	1	1	1	1	2	2	2	2	1	1	2	2	2	1	2	17	2	21	1	1	1	3	2
500010590	1	1	1	5	15	5	1	4	3	2	1	1	1	1	1	1	1	0	0	2		0	0	0	0	0	0	1	2	2	2	1	2	2	2	2	1	2	20	1	20	1	20	2	2	2
500010591	1	1	1	4	14	2	3	4	100	3	1	0	1	1	0	0	1	0	0	2		1	1	0	0	0	0	1	2	2	2	1	2	2	2	2	1	2	18	1	18	1	1	2	1	2
500010592	1	1	1	4	5	3	1	4	5	1	6	1	1	1	1	0	0	0	0	2		1	0	0	0	0	0	2	2	2	2	1	2	2	2	2	1	2	21	1	21	1	1	2	2	2
500010593	1	1	1	5	1	2	1	4	4	3	1	1	1	1	1	0	0	0	0	2		0	0	0	0	0	0	1	2	1	1	2	2	2	2	1	2	2	17	1	17	1	1	1	2	2
500010594	2	1	1	5	13	3	3	1	3	5	1	1	1	1	1	1	1	0	0	2		1	1	1	0	0	0	1	1	1	1	1	2	2	1	2	1	2	24	1	24	1	2	1	3	2
500010595	1	1	1	3	5	3	1	1	15	2	4	0	1	0	1	1	1	1	1	1	1	1	0	1	1	1	0	2	2	2	2	1	2	2	2	2	2	1	17	1	17	2
500010596	1	1	1	5	14	4	1	1	20	3	1	1	1	1	1	1	1	0	1	1	1	1	1	0	1	1	1	1	1	1	2	2	1	2	1	2	2	2	17	2	20	1	2	1	3	2
500010597	1	1	1	5	14	4	1	4	10	3	1	1	1	1	1	1	1	0	0	2		1	1	1	0	0	1	1	2	2	1	1	2	2	1	2	1	1	23	1	23	1	1	2	1	2
500010598	1	1	1	5	11	4	1	4	5	3	1	1	1	1	0	0	1	0	0	2		1	1	1	0	0	1	2	2	2	1	1	2	2	2	2	2	2	24	1	24	1	1	2	2	2
500010599	1	1	1	5	1	2	4	4	10	3	1	1	1	1	1	1	1	0	0	2		0	0	0	0	1	1	1	2	2	2	2	2	2	1	2	1	2	20	2	21	2
500010779	4	3	1	5	14	3	3	2	3	2	1	1	1	0	1	1	1	0	0	1	1	0	0	0	0	1	1	1	2	2	2	2	2	1	1	2	1	2	18	2	27	1	1	1	2	2
500010780	1	3	1	5	14	4	3	4	10	3	5	1	1	1	1	1	1	0	1	2		0	0	0	0	0	1	2	2	2	2	2	2	2	2	2	1	2	23	2	25	2
500010781	1	1	1	5	1	2	3	5	100	3	1	1	1	1	1	0	1	1	1	2		0	0	0	0	0	0	2	2	2	2	1	2	2	2	2	2	2	17	2	18	1	4	2	2	2
500010788	4	1	1	5	11	4	1	4	10	4	1	1	1	1	1	1	1	0	0	2		1	1	0	0	0	0	2	2	2	2	2	2	1	2	2	1	2	35	2	35	1	5	1	3	2
500010789	1	1	1	4	13	2	4	1	8	3	1	1	1	1	1	1	1	1	1	2		1	1	0	0	0	0	1	2	1	2	1	2	2	1	2	1	2	18	1	18	1	3	1	3	2
500010792	1	1	1	4	14	3	3	4	3	3	1	1	1	1	1	1	1	0	0	2		0	0	0	0	0	0	1	2	1	2	2	2	2	1	1	1	2	21	1	21	1	2	1	2	2
500010793	1	1	1	5	1	2	1	4	6	3	1	1	1	1	1	1	0	0	0	1	1	0	0	1	0	0	0	2	2	2	1	1	2	2	1	2	2	2	18	1	18	1	2	1	3	2
500010794	1	1	1	5	1	2	1	6	5	6	1	1	1	1	1	1	1	0	0	2		0	0	0	0	0	0	1	1	1	1	1	2	1	1	2	1	1	22	1	22	1	2	1	3	2
500010795	1	1	1	4	14	3	1	4	10	3	1	1	1	1	1	1	1	0	0	2		0	0	0	0	0	1	1	2	1	1	1	1	2	2	2	1	1	20	1	20	1	1	1	2	2
500010796	1	3	1	5	14	3	3	4	7	4	1	1	1	1	1	1	1	1	1	2		0	0	0	0	0	0	1	1	1	1	1	1	1	1	1	1	1	26	1	26	2
500010801	1	1	1	5	1	2	1	4	4	3	5	1	1	1	1	1	1	0	1	2		0	0	0	0	0	0	1	2	1	1	1	2	2	2	1	1	1	16	1	16	2
500010802	1	1	1	5	1	2	1	4	6	4	1	1	1	1	1	1	1	0	0	2		0	0	0	0	0	0	1	2	2	2	2	2	2	2	2	1	2	14	1	14	2
500010803	1	3	2	4	5	3	3	5	5	4	1	1	1	1	1	1	1	0	0	1	1	0	0	0	1	1	0	1	2	2	1	2	2	2	2	1	1	2	29	1	29	1	2	2	2	2
500010804	1	3	1	5	14	5	1	4	10	2	1	1	1	1	1	1	1	0	1	2		0	0	0	0	0	1	1	1	1	1	1	1	1	1	1	1	2	21	1	21	1	1	2	1	2
500010805	2	1	1	5	14	5	3	4	6	2	1	1	1	1	1	1	1	0	0	1	1	1	1	1	1	1	1	2	2	2	1	2	1	2	1	1	1	2	30	2	30	1	3	1	2	2
500010806	1	1	2	5	1	2	3	4	5	6	1	1	1	1	1	1	1	0	0	2		0	0	0	0	0	0	2	2	2	1	1	2	1	2	1	1	2	19	1	19	1	4	2	2	2
500010807	1	1	1	5	14	3	1	4	30	6	1	1	1	1	1	1	1	0	0	2		1	0	0	0	0	1	1	2	1	1	1	2	2	1	1	1	2	18	2	18	1	3	2	2	2
500010808	1	1	1	5	1	2	1	4	18	3	1	1	1	1	1	1	1	0	0	2		1	1	0	0	0	0	2	2	1	1	2	2	2	2	2	1	2	17	1	17	1	2	1	3	2
2301001043	1	1	1	5	5	2	3	4	5	3	1	1	1	1	1	1	1	0	0	1	1	1	0	0	0	1	1	2	2	2	2	1	2	1	1	2	1	2	21	2	22	2
2301001044	1	2	1	5	1	1	1	4	10	4	1	1	1	1	1	1	1	0	0	2		1	1	1	1	1	1	1	2	2	1	2	2	1	1	2	1	2	22	1		1	1	1	3	2
2301001045	2	3	1	3	9	2	3	2	4	3	1	1	1	0	0	0	1	0	1	2		0	0	1	0	0	0	2	2	1	2	2	2	2	2	2	2	2	26	2	34	1	2	1	3	2
2301001046	1	2	1	4	7	3	4	4	3	4	1	1	1	1	0	1	1	0	1	2		0	0	0	0	0	0	1	2	2	2	2	2	2	2	2	1	2	16	2	18	2
2301001048	1	2	1	3	4	3	3	4	2	4	1	1	1	1	1	1	1	0	0	2		1	1	1	0	0	0	2	2	2	2	2	2	2	1	2	1	2	19	2	22	1	1	1	2	2
2301001049	4	1	1	5	6	4	3	3	3	3	1	1	1	1	1	1	1	0	1	1	1	1	1	1	0	1	1	1	2	2	2	2	2	2	2	2	2	2	25	1		1	1	2	1	2
2301001050	4	2	1	3	14	1	1	2	9	5	5	0	1	1	1	1	1	1	1	2		0	0	0	0	0	0	2	2	2	2	2	2	2	1	1	2	2	25	2	30	2
2301001051	2	1	1	3	7	3	1	3	70	3	1	1	1	1	1	1	1	1	0	2		0	0	0	0	0	0	2	2	2	2	2	2	2	2	2	2	2	22	1		1	4	1	2	2
2301001052	1	3	1	3	14	1	3	3	3	3	1	1	1	1	1	1	1	0	1	2		0	0	0	0	0	0	2	2	2	2	1	2	2	2	2	2	2	20	1		1	3	1	2	2
2301001053	1	3	1	5	14	1	1	2	4	4	1	1	1	1	1	1	1	0	0	1	1	1	1	1	1	1	1	2	2	2	2	2	2	2	2	2	1	2	20	1		1	6	1	3	2
2301001054	1	2	1	4	1	1	1	4	7	3	1	1	1	1	1	1	1	0	0	2		1	1	1	0	0	0	2	2	2	2	2	2	2	2	2	2	1	18	1		1	1	1	3	2
2301001055	1	1	1	5	7	2	1	4	8	4	6	1	1	1	1	1	1	0	0	2		1	1	1	0	1	0	2	2	2	2	1	2	2	2	2	2	2	17	1		1	2	2	1	2
2301001056	1	1	1	5	14	3	1	4	20	1	1	1	1	1	1	1	1	0	0	2		1	1	0	0	0	1	1	2	2	1	2	2	2	1	2	1	2	21	1		1	13	1	3	2
2301001057	1	3	1	4	1	1	1	4	6	3	1	1	1	1	1	1	1	0	0	2		0	0	1	0	0	0	2	2	2	2	2	2	2	2	2	2	1	15	1		2
2301001058	1	3	1	4	14	1	1	4	20	4	1	1	1	1	1	1	1	0	0	2		1	1	1	0	0	1	2	2	2	2	2	2	2	1	2	1	2	17	1		1	6	1	3	2
2301001059	2	1	2	5	9	3	3	2	3	4	1	1	1	1	1	1	1	0	1	1	1	1	1	1	1	1	0	2	2	2	2	1	2	2	2	2	2	2	18	1		1	3	1	2	2
2301001060	1	1	1	2	7	3	1	3	10	4	1	1	1	1	1	1	1	0	0	2		1	1	1	1	1	1	2	2	2	2	1	2	2	2	2	2	2	19	1		1	2	1	3	2
2301001061	2	1	1	5	12	5	3	2	10	4	1	1	1	1	1	1	1	0	0	2		1	0	0	0	0	1	1	2	1	2	2	2	2	2	1	2	2	27	2	38	1	1	1	3	2
2301001062	2	1	1	5	2	3	3	2	15	3	1	1	1	1	1	1	1	0	0	2		1	1	1	0	0	1	2	2	2	1	1	2	2	1	2	2	2	18	1		1	20	1	3	2
2301001063	1	3	1	3	4	2	1	2	4	3	1	1	1	1	1	0	0	1	0	1	1	1	0	0	1	1	0	1	2	2	2	2	2	2	2	1	1	2	15	1		1	2	1	3	2
2301001064	1	1	1	3	4	3	3	2	3	2	1	1	1	1	1	1	1	0	0	2		0	0	0	0	0	0	2	2	2	2	1	2	2	2	2	2	2	20	1		1	3	1	3	1	1	1	3
2301001065	1	1	1	5	1	1	1	1	10	3	1	1	1	1	1	1	1	0	1	2		0	0	0	0	0	0	1	1	2	2	2	2	2	2	2	2	2	17	2	18	2
2301001066	1	2	1	5	1	1	2	4	2	3	1	1	1	1	1	1	1	0	0	2		0	0	0	0	0	0	1	2	2	2	2	2	2	2	2	2	2	16	2	17	2
2301001067	1	1	1	2	4	2	3	1	3	4	1	0	1	1	1	1	1	0	0	2		1	0	0	0	0	0	1	2	2	2	1	2	2	2	2	2	2	16	2	19	2
2301001068	1	2	1	4	4	3	4	3	2	4	6	1	1	1	1	1	1	0	1	2		0	0	0	0	0	0	1	1	2	2	1	1	2	2	2	2	2	16	2	20	2
2301001069	1	2	1	3	4	2	1	1	5	4	1	1	1	1	1	0	1	0	1	2		0	0	0	0	0	1	2	1	1	2	2	1	2	2	2	2	2	19	2	19	1	5	1	2	2
2301001070	1	2	1	4	4	3	1	1	10	3	1	0	0	0	1	1	1	0	1	2		0	0	0	0	0	0	2	1	2	2	1	2	2	2	2	2	2	14	1		1	3	1	2	2
2301001071	1	2	1	3	4	3	1	1	10	3	1	1	0	1	0	0	1	0	1	2		0	0	1	0	0	1	1	1	2	2	1	2	2	2	2	1	2	18	1		1	3	1	2	2
2301001072	1	3	1	3	4	3	1	4	5	3	1	1	1	0	0	0	0	1	1	1	1	1	0	1	0	1	1	1	2	2	2	2	2	2	2	2	1	2	14	1		1	3	1	2	2
2301001073	4	1	1	4	15	3	3	4	5	3	1	1	1	1	1	1	1	0	0	2		1	1	1	0	0	0	2	2	2	2	1	2	2	1	2	1	2	20	1		1	2	1	2	2
2301001074	1	2	1	3	14	1	1	4	80	6	1	1	1	1	1	1	1	0	0	1	1	1	1	0	1	1	1	2	2	2	2	2	2	2	2	2	1	2	14	1		1	30	1	3	2
2301001075	1	1	1	3	14	1	1	4	20	3	1	1	1	1	0	0	1	0	0	1	1	1	1	1	1	1	1	2	2	1	1	1	1	1	1	2	1	2	17	1		1	3	1	3	2
2301001076	4	1	1	4	15	4	1	4	10	3	1	1	1	1	1	1	1	0	0	2		0	0	0	0	0	0	1	1	1	1	1	2	1	2	2	1	2	28	2	32	1	3	1	3	2
2301001077	2	1	1	4	12	3	3	2	1	4	1	1	1	1	1	1	1	0	1	2		0	0	0	0	0	0	1	1	1	1	1	2	2	2	2	2	2	23	2	47	2
2301001078	1	3	1	4	1	1	3	1	2	4	1	1	1	1	1	1	1	1	0	2		0	0	0	0	0	0	2	2	1	1	2	1	2	2	2	2	1	20	1		1	3	1	3	2
2301001079	1	1	1	3	15	4	1	4	30	3	1	1	0	1	1	1	1	0	1	1	1	1	1	0	0	1	0	1	2	1	2	1	2	2	2	2	1	2	18	1		1	10	1	2	2
2301001080	2	2	1	3	7	2	1	5	10	3	1	1	1	1	1	1	1	0	1	1	1	0	0	0	0	1	0	1	1	1	1	2	2	2	2	2	2	2	22	1		1	2	2	2	2
2301001081	1	3	1	5	14	1	1	4	40	6	1	1	1	0	1	1	1	0	0	2		0	0	0	0	0	0	2	2	2	2	1	2	2	2	2	1	2	20	1		1	1	2	1	2
2301001082	1	1	1	5	1	2	1	4	10	3	1	1	1	1	1	1	1	0	0	2		0	0	0	0	0	0	2	2	2	2	2	2	2	2	2	1	2	20	1		1	3	1	2	2
2301001083	1	1	1	4	12	3	4	4	10	3	6	1	1	1	1	1	1	0	0	2		0	0	0	0	0	1	2	2	1	2	2	1	2	1	1	1	2	21	1		1	2	2	2	2
2301001084	1	1	1	4	14	2	1	2	100	5	1	1	1	1	1	1	1	0	0	1	2	1	1	1	1	1	1	2	2	2	2	1	2	2	1	2	2	2	24	1		1	5	1	3	2
2301001085	1	1	1	5	2	3	1	4	200	3	1	0	1	1	1	0	1	0	0	1	2	1	1	1	1	1	1	1	1	1	1	1	1	1	1	1	1	2	15	1		2
2301001086	2	1	1	5	13	4	1	2	10	4	1	1	1	1	1	1	1	0	0	2		0	0	0	0	0	0	2	2	1	2	1	2	2	2	2	1	2	27	2	40	2
2301001087	1	1	1	4	1	1	1	5	6	3	1	1	1	1	1	1	1	0	0	2		1	1	0	0	0	1	1	1	1	1	1	1	2	2	2	1	2	18	1		1	1	2	2	2
2301001088	1	1	1	5	1	1	1	1	8	3	1	1	1	1	1	1	1	0	0	2		1	0	1	0	0	1	1	2	2	2	1	2	2	1	2	2	2	18	1		1	3	1	2	2
2301001089	1	3	1	4	1	1	1	1	100	3	1	1	1	1	1	1	1	0	0	2		1	1	1	0	0	1	1	2	1	2	1	2	2	2	2	2	2	17	2	17	1	3	2	2	2
2301001090	1	1	1	4	1	1	1	4	20	3	1	1	1	1	1	1	1	0	0	2		1	1	1	0	0	1	1	2	2	1	1	2	2	1	2	2	2	17	1		1	1	1	3	2
2301001091	2	1	1	3	7	2	3	3	20	4	1	0	0	0	0	0	0	0	0	2		1	1	0	0	0	1	2	2	2	2	2	2	2	1	2	2	2	28	2	45	2
2301001092	2	1	1	5	12	4	1	2	10	4	1	0	1	1	1	1	1	0	1	2		1	1	0	0	0	1	1	2	1	2	2	2	2	2	2	2	2	25	2	34	2
2301001093	2	1	1	4	13	2	1	3	8	6	1	0	1	0	1	1	1	0	1	2		0	0	0	0	0	0	2	2	2	1	1	2	2	2	2	2	2	20	2	48	2
2301001094	1	1	2	5	1	1	3	2	2	4	1	0	1	1	1	1	1	0	0	2		0	0	0	0	0	0	2	2	1	2	1	2	2	2	2	1	2	20	2	20	2
2301001095	2	1	1	4	15	4	3	2	7	3	1	0	1	0	1	0	1	0	0	2		0	0	0	0	0	0	1	2	2	2	2	2	2	1	1	2	2	15	2	18	1	2	1	2	2
2301001096	1	1	1	4	14	1	3	4	1	6	1	1	1	1	1	1	1	0	0	2		0	0	0	0	0	0	2	2	2	2	1	2	2	2	1	2	2	14	2	17	2
2301001097	1	1	1	4	14	1	4	4	1	6	4	0	1	1	1	1	1	0	1	2		0	0	0	0	0	0	2	2	2	2	2	2	2	2	2	1	2	15	2	18	2
2301001098	1	1	1	5	1	1	1	4	15	3	1	1	1	1	1	1	1	1	1	2		0	0	0	0	0	1	2	2	2	2	2	2	2	2	2	1	2	23	1		2
2301001099	1	3	1	5	1	1	1	4	15	3	1	1	1	1	1	0	1	0	1	2		0	0	0	0	0	0	2	2	1	1	1	2	2	2	2	1	2	18	1		1	5	1	2	2
2301001100	1	1	1	5	4	3	3	4	2	5	4	1	1	1	1	1	1	0	0	2		0	0	0	0	0	0	2	2	2	2	2	2	2	2	2	1	2	20	1		1	2	2	1	2
2301001101	2	2	1	3	5	3	3	3	30	3	4	0	0	0	0	0	1	0	1	2		0	0	0	0	0	0	2	2	2	2	2	2	2	2	2	2	2	26	2	42	2
2301001102	1	2	1	5	1	1	3	4	3	4	1	1	1	1	0	1	1	0	0	1	1	0	0	0	0	1	0	2	2	2	2	2	1	2	2	2	1	2	21	1		1	1	1	3	2
2301001103	1	1	1	4	5	4	3	1	30	3	1	1	1	1	1	0	1	0	0	1	1	1	1	1	1	1	1	2	2	2	2	1	2	2	2	2	2	2	28	1		1	2	1	2	2
2301001104	4	3	1	4	7	3	1	3	450	5	1	1	1	0	1	1	1	0	0	1	1	1	1	0	0	1	1	2	2	2	2	1	2	2	2	2	2	2	16	1		1	1	2	1	2
2301001105	2	1	1	4	7	4	3	2	4	5	1	0	1	0	1	0	1	0	1	2		0	0	0	0	0	0	1	1	2	1	2	2	2	2	2	2	2	18	1		2
2301001106	1	1	1	5	12	3	1	2	3	4	1	1	1	1	1	1	1	0	0	2		0	0	0	0	0	0	1	2	2	1	2	2	2	1	1	1	2	19	1		1	2	1	2	2
2301001107	1	1	1	4	14	4	1	3	200	3	1	1	1	1	1	0	1	0	0	1	1	1	1	1	1	1	1	2	1	1	1	1	2	1	2	2	2	2	17	1		1	3	1	3	2
2301001108	1	1	1	3	4	3	1	4	600	3	1	1	1	1	1	1	1	0	0	1	1	1	1	1	1	1	1	2	2	2	2	2	2	2	1	2	2	2	19	2	24	1	2	1	3	2
2301001109	1	1	1	4	2	3	3	1	40	2	1	0	0	0	0	0	1	0	1	1	1	1	1	1	0	1	0	2	2	2	1	2	2	2	2	2	1	2	24	2	24	1	3	1	3	2
2301001110	2	1	1	2	7	2	1	3	6	6	4	0	0	0	0	0	0	0	0	2		0	0	0	0	0	0	2	2	2	2	1	2	2	2	2	2	2	23	2	50	1	1	2	1	2
2301001111	1	2	1	5	1	1	1	4	60	5	1	1	1	1	1	1	1	0	0	1	1	1	1	1	1	1	1	1	1	2	1	1	2	2	2	2	1	2	23	1		1	6	1	3	2
2301001112	1	2	1	4	5	3	1	2	35	3	1	1	1	1	1	1	0	1	1	2		1	1	1	0	0	0	2	2	2	2	1	2	2	2	2	2	2	18	1		1	16	1	3	1	10	1	3
2301001113	1	2	1	4	14	1	1	2	15	5	1	0	1	0	1	1	0	0	0	2		1	1	1	1	0	0	2	2	2	2	1	2	2	2	2	2	2	22	1		1	2	2	1	2
2301001114	2	1	1	5	7	5	3	3	10	4	1	1	1	1	1	1	1	0	0	1	1	1	1	1	1	1	1	2	2	1	1	2	2	2	1	2	1	2	24	1		1	2	1	3	2
2301001115	1	3	1	4	5	4	1	3	10	5	1	1	1	1	1	1	1	0	0	1	1	1	1	1	1	1	1	2	2	2	2	2	2	2	1	2	2	2	18	1		1	5	2	2	2
2301001116	2	1	1	4	15	4	3	4	4	4	1	1	1	1	1	1	1	0	0	2		1	1	1	1	1	1	2	2	2	2	2	2	2	1	2	2	2	23	2	25	1	1	1	3	2
2301001117	1	1	1	4	5	4	1	4	40	3	5	1	1	1	1	1	1	0	0	2		1	1	1	1	1	1	2	2	1	1	1	2	2	2	2	2	1	23	1		1	1	1	3	2
2301001118	1	1	1	5	1	2	3	4	10	4	1	1	1	1	1	1	1	0	0	2		0	0	0	0	0	0	1	2	2	2	2	2	2	2	2	1	2	17	1		1	3	1	2	2
2301001119	4	2	1	3	14	1	1	3	5	3	5	0	1	1	1	0	1	1	1	1	2	1	1	1	1	1	1	2	1	1	2	2	1	2	1	2	1	2	16	1		1	2	1	2	2
2301001120	2	1	1	4	5	3	3	2	50	4	1	0	1	0	1	1	1	0	1	2		0	0	0	0	0	0	1	2	2	2	2	2	2	2	2	2	2	16	1		1	3	1	3	2
2301001121	1	1	1	5	1	1	1	4	50	4	1	1	1	1	1	1	1	0	0	2		0	0	0	0	0	0	1	2	2	2	2	2	2	1	2	1	2	17	1		1	2	1	3	2
2301001122	4	1	1	3	7	3	3	4	13	3	1	1	1	1	1	1	1	0	0	1	1	1	1	1	1	1	1	1	2	1	1	1	1	2	2	2	1	2	25	2	27	1	5	1	3	2
2301001123	2	1	1	5	5	5	3	2	10	5	1	0	1	1	1	1	1	0	1	2		0	0	0	1	0	0	2	2	2	2	1	2	2	2	2	2	2	22	2	23	1	4	1	3	2
2301001124	1	1	1	2	7	4	2	3	12	4	1	1	1	1	0	1	0	1	0	2		0	0	0	0	0	0	2	2	2	2	2	2	2	2	2	1	2	23	1		1	1	2	1	2
2301001125	1	1	1	4	7	3	1	3	7	4	1	1	1	1	1	1	0	0	0	2		0	0	0	0	1	0	1	2	1	2	2	2	2	2	2	2	2	22	2	27	1	2	1	3	2
2301001126	1	1	1	4	7	3	1	4	8	3	1	1	1	1	1	0	1	0	1	2		0	0	0	0	0	0	1	2	2	2	2	2	2	2	2	1	2	20	1		1	2	1	2	2
2301001127	1	1	1	5	1	1	1	4	20	2	5	1	1	1	1	1	1	0	0	2		0	0	0	1	0	0	2	2	2	2	1	2	2	2	2	1	2	21	1		1	18	1	2	2
2301001128	1	1	1	5	1	1	1	1	10	3	1	1	1	1	1	1	1	0	0	1	2	1	1	1	1	1	1	2	2	2	1	2	2	2	1	2	2	1	20	1		1	6	1	3	2
2301001129	1	1	1	5	14	1	3	1	10	3	1	0	1	1	1	1	1	0	0	2		1	1	1	0	0	0	2	2	2	2	2	2	2	2	2	2	2	22	1		2
2301001130	1	1	1	5	5	4	1	4	10	4	1	1	1	1	1	1	1	1	1	2		0	0	0	0	0	0	1	1	1	1	2	1	2	2	2	1	2	22	1		1	4	1	3	2
2301001131	1	1	1	3	5	4	1	4	10	4	5	1	1	1	1	1	1	0	0	2		0	0	0	0	0	0	1	2	1	2	2	2	2	2	1	1	2	19	1		1	3	1	3	2
2301001132	1	1	1	5	1	1	1	4	30	3	1	1	1	1	1	1	1	1	0	2		1	1	1	0	0	1	2	2	2	1	2	2	2	1	2	1	2	18	1		1	3	1	2	2
2301001133	1	2	1	1	14	1	1	2	180	4	1	0	1	1	0	1	1	1	1	2		1	1	1	1	0	0	1	2	2	2	2	2	2	2	2	2	2	17	1		1	4	1	3	2
2301001134	2	2	1	4	5	3	3	4	7	4	1	1	1	1	1	1	1	0	0	2		0	0	0	0	0	0	2	2	2	2	2	2	2	2	2	1	2	24	2	25	1	2	2	1	2
2301001135	1	1	1	5	1	1	1	4	4	4	1	0	1	1	1	0	1	1	1	2		0	0	0	0	0	0	1	2	2	2	2	2	2	2	2	2	2	17	2	19	1	1	1	3	2
2301001136	1	1	1	5	7	3	1	4	15	3	1	1	1	1	1	1	1	1	0	2		0	0	0	0	0	0	1	2	2	2	2	2	2	2	2	1	2	29	1		1	15	1	2	2
2301001137	1	2	1	3	5	3	1	1	100	4	1	1	1	1	1	1	1	0	1	2		1	1	1	0	0	0	2	2	2	2	2	2	2	2	2	2	2	17	1		1	100	1	2	2
2301001138	1	2	1	4	15	5	3	1	200	6	1	1	1	1	1	0	1	0	0	1	1	1	1	1	1	1	1	2	2	2	2	2	2	2	1	2	2	2	16	1		1	130	1	2	2
2301001139	1	1	1	5	1	1	1	1	100	6	1	1	1	1	1	1	1	0	0	1	1	1	1	1	1	1	1	2	2	2	2	2	2	2	2	1	1	2	20	1		1	100	1	3	2
2301001140	1	1	1	5	7	4	1	4	15	3	6	1	1	1	1	1	1	0	0	2		0	0	1	0	0	0	2	2	2	2	1	2	2	2	2	1	2	21	1		1	1	2	1	2
2301001141	4	2	1	2	7	4	4	3	10	2	1	0	1	1	0	0	0	0	0	2		1	1	0	0	0	0	2	2	2	2	1	2	2	2	2	2	2	23	1		1	3	1	3	1	1	1	3
2301001142	1	3	1	5	5	3	1	4	30	3	5	1	1	1	1	1	1	0	0	1	1	1	1	1	1	1	1	1	2	1	1	1	2	2	2	2	1	2	18	1		1	3	1	3	2
2301001143	4	2	1	2	9	1	3	2	10	4	1	0	1	1	1	1	1	0	1	2		1	1	1	0	0	1	2	2	2	1	1	2	2	2	2	1	2	22	2	23	1	7	2	2	2
2301001144	1	2	1	5	1	1	1	4	45	5	1	1	1	1	1	1	1	0	0	1	1	1	1	0	1	1	1	1	1	1	1	1	1	2	1	1	1	1	19	1		1	1	1	2	2
2301001145	1	2	1	5	1	1	3	4	45	5	1	1	1	1	1	1	1	0	0	1	1	1	1	0	1	1	1	1	2	2	1	2	1	2	2	2	2	2	12	2	18	1	1	1	3	2
2301001146	1	1	2	3	4	3	4	4	30	3	1	0	1	1	1	0	1	1	1	2		0	0	0	0	0	0	2	2	2	2	1	2	2	2	2	1	2	20	2	21	1	24	1	3	2
2301001147	1	1	1	4	15	3	3	4	5	3	1	0	1	1	1	0	1	0	1	2		0	0	0	0	0	0	2	2	2	2	2	2	2	2	2	1	2	19	2	21	1	3	1	3	2
2301001148	1	1	1	5	1	2	1	4	25	3	1	1	1	1	1	1	1	0	0	1	1	0	0	1	0	1	0	1	1	1	2	2	2	2	2	2	1	1	20	1		1	1	1	3	2
2301001149	1	2	1	5	1	1	1	4	100	3	1	1	1	1	1	1	1	0	0	1	1	1	1	1	1	1	1	2	2	2	2	1	2	1	2	1	2	2	18	1		1	1	1	3	2
2301001150	1	1	1	5	14	5	1	4	200	3	1	0	1	1	1	1	1	0	0	1	1	1	1	1	1	1	1	2	2	2	2	1	1	1	1	2	1	2	18	1		1	1	2	1	2
2301001151	1	1	1	4	5	3	1	4	100	5	1	1	1	1	1	1	1	0	0	1	1	1	1	1	1	1	1	1	1	2	1	1	2	2	1	1	1	2	18	1		1	1	1	2	2
2301001152	1	1	1	3	7	1	3	2	150	5	1	1	1	1	1	1	0	0	0	2		1	1	1	0	0	1	1	1	1	2	2	2	2	2	2	2	2	16	1		1	30	1	3	2
2301001153	1	1	1	3	14	1	1	2	500	5	1	0	1	0	1	1	0	1	1	1	1	1	1	0	0	1	1	2	2	2	2	1	2	2	2	2	2	2	18	1		1	200	1	2	2
2301001154	1	1	1	4	15	3	1	2	4	4	1	1	1	1	0	0	1	0	0	2		0	0	0	0	0	0	2	2	2	2	1	2	2	2	2	2	2	26	1		1	2	2	1	2
2301001155	2	1	1	3	4	3	3	2	60	4	1	1	1	1	1	0	1	0	0	1	1	0	0	1	0	1	0	2	2	2	2	1	2	2	2	2	2	2	20	1		2
2301001156	1	1	1	5	14	1	3	4	15	3	1	1	1	1	0	1	1	0	0	1	1	1	1	1	1	1	1	2	2	2	2	2	2	2	2	2	1	2	23	1		1	5	1	3	2
2301001157	1	2	2	3	4	2	1	3	15	4	1	1	1	1	0	0	1	0	0	2		0	0	0	0	0	0	1	2	2	2	2	2	2	2	2	2	2	19	1		1	1	1	3	2
2301001158	1	1	1	4	1	1	1	1	100	3	1	1	1	1	1	1	1	0	0	2		1	1	1	0	0	1	2	2	2	2	2	2	2	2	2	1	2	19	2	19	1	2	1	2	2
2301001159	1	1	1	3	14	3	3	2	10	3	5	0	1	1	1	0	1	1	0	1	1	1	1	1	1	1	1	2	2	2	2	2	1	1	2	2	2	2	19	2	21	1	3	1	3	2
2301001160	1	1	1	3	15	2	1	3	50	3	1	1	1	1	0	1	1	1	1	2		0	0	0	0	0	0	2	1	1	2	2	2	2	2	2	2	2	20	1		2
2301001161	2	3	1	4	15	5	3	3	20	5	1	1	1	0	1	0	1	0	1	2		1	1	1	0	0	1	2	2	1	2	2	2	2	2	2	1	2	32	2	41	1	1	2	2	2
2301001162	1	1	1	3	14	2	1	2	60	3	1	1	1	1	1	0	1	0	1	2		1	1	1	1	1	1	2	2	1	1	2	2	1	2	2	2	2	16	1		1	6	1	3	2
2301001163	4	1	1	3	15	2	1	2	20	3	1	0	1	1	1	1	1	0	1	2		1	1	1	0	1	0	2	1	2	2	2	2	2	1	1	2	2	25	2	36	2
2301001164	1	2	1	4	5	3	1	1	10	3	1	1	1	1	1	1	0	0	1	2		1	1	1	1	0	1	2	2	2	2	1	2	2	2	2	2	2	20	1		2
2301001165	2	1	1	3	14	1	3	4	3	3	1	1	1	1	1	0	1	0	0	1	1	0	0	0	1	1	0	1	2	2	2	2	2	2	2	2	2	2	32	2	35	1	3	2	2	2
2301001166	1	1	1	4	4	1	1	2	8	2	1	1	1	1	1	1	1	0	0	1	1	1	1	1	1	1	1	1	1	2	2	2	2	2	2	1	2	2	20	1		1	6	1	2	2
2301001167	1	3	1	4	4	3	1	3	20	5	1	0	1	1	1	1	1	0	0	2		0	0	0	0	0	0	2	2	2	2	1	2	2	2	2	2	2	22	1		1	3	2	2	2
2301001168	1	1	1	3	5	3	3	1	15	3	2	1	1	1	1	1	1	0	1	2		1	1	1	1	1	1	1	2	2	2	2	2	2	1	2	2	1	19	1		2
2301001169	4	1	1	4	14	4	3	1	10	3	1	1	1	1	1	1	1	0	1	2		0	0	0	0	0	0	1	2	2	1	2	2	2	2	1	2	2	20	1		1	1	1	3	2
2301001170	1	1	1	5	4	4	1	1	12	3	1	1	1	1	1	1	1	0	0	2		0	0	0	0	0	0	1	1	2	1	1	2	2	2	2	1	2	22	1		1	6	1	3	2
2301001171	1	3	1	3	5	1	3	4	5	3	1	0	1	1	1	0	1	1	1	2		0	0	0	0	0	0	2	2	2	2	1	2	2	2	2	2	2	18	2	19	1	1	1	3	2
2301001172	1	1	1	4	15	2	3	3	5	4	1	1	1	1	1	1	1	0	1	2		1	1	1	0	0	1	1	1	1	1	1	2	2	2	2	2	2	20	1		1	3	2	2	2
2301001173	1	2	1	4	5	3	1	4	13	3	6	0	1	1	1	1	1	0	0	2		1	1	1	1	1	1	2	2	2	2	1	2	2	2	2	2	2	18	1		1	1	1	3	2
2301001174	1	1	1	3	4	3	1	1	10	3	1	1	1	1	1	1	1	0	0	2		0	0	0	0	0	0	1	1	1	1	1	2	2	2	2	2	2	20	1		2
2301001175	1	2	1	4	15	6	3	1	8	3	6	0	1	1	1	0	1	0	0	1	1	1	1	1	1	1	1	2	2	2	2	1	2	1	2	2	2	2	18	1		1	2	1	2	2
2301001176	1	2	1	4	14	1	4	1	20	4	1	1	1	1	1	0	1	1	1	2		0	0	0	0	0	1	2	2	2	2	1	2	2	2	2	2	2	21	1		2
2301001177	1	2	1	4	5	2	1	4	20	3	1	1	1	1	1	1	1	0	0	2		0	0	0	0	0	0	2	2	2	1	2	2	2	2	2	1	2	18	1		1	1	1	3	2
2301001178	1	1	1	3	7	2	3	1	3	4	5	1	1	1	1	0	1	0	0	1	1	1	1	1	1	1	1	2	2	2	2	1	2	2	1	2	1	2	23	2	24	2
2301001179	1	1	1	5	15	3	1	4	10	3	1	1	1	1	1	0	1	0	0	2		1	1	1	0	0	1	1	1	2	1	2	2	2	2	1	1	2	20	1		1	2	1	3	2
2301001180	1	2	1	3	4	2	1	4	30	4	1	1	1	1	1	1	1	0	1	1	1	1	1	0	0	1	1	2	2	2	1	2	2	2	2	2	2	2	20	1		1	10	1	3	2
2301001181	1	2	1	4	1	1	1	1	30	4	1	1	1	1	1	1	1	0	0	2		1	1	1	0	0	1	2	2	2	2	1	2	2	1	2	1	2	18	1		1	3	2	2	2
2301001182	2	2	1	3	15	5	3	4	5	3	4	0	1	1	1	1	1	0	1	2		0	0	0	0	0	0	2	2	2	2	2	2	2	2	1	2	2	18	2	24	1	1	2	1	2
2301001183	1	3	1	4	1	1	1	1	20	3	1	1	1	1	1	0	1	1	0	2		1	1	1	1	1	1	2	2	2	2	1	2	1	2	2	2	2	19	1		2
2301001184	1	2	1	4	15	1	4	3	30	4	1	0	1	1	1	1	1	1	1	2		1	1	0	0	0	1	1	2	2	1	2	2	2	2	2	2	2	26	1		1	3	2	1	2
2301001185	1	1	1	4	1	1	1	4	5	5	1	1	1	1	1	0	1	0	0	2		1	1	1	0	1	1	2	2	2	1	2	2	2	2	2	1	1	16	1		2
2301001186	2	1	1	4	14	1	3	2	5	3	1	1	1	1	1	1	1	0	0	2		0	0	0	0	0	0	2	2	2	2	1	2	2	2	2	2	2	26	2	46	1	4	2	1	2
2301001187	1	1	1	4	4	2	3	2	6	4	1	1	1	1	0	1	1	0	0	2		0	0	0	0	0	0	2	1	2	2	1	2	2	2	2	2	2	25	2	25	1	4	2	2	2
2301001188	2	1	1	4	7	2	3	2	5	3	1	1	1	1	1	0	1	0	1	2		0	0	0	0	0	0	1	1	2	2	2	2	2	1	2	2	2	16	1		1	4	2	1	2
2301001189	1	1	1	5	7	3	3	4	10	3	1	1	1	1	1	1	1	0	0	2		0	0	0	0	0	0	1	2	1	1	2	2	2	2	2	1	2	20	2	23	1	1	1	3	2
2301001190	1	1	1	3	5	2	4	1	10	3	1	1	1	1	1	1	1	0	1	2		1	1	1	0	0	1	1	2	1	2	2	2	2	1	2	1	2	20	2	23	1	5	1	2	1	5	1	2
2301001191	1	1	1	4	12	2	3	2	5	5	1	0	1	1	1	1	1	0	0	2		1	1	0	0	0	0	1	2	2	2	2	2	2	2	2	2	2	23	1		2
2301001192	1	2	1	4	12	3	3	4	5	3	1	1	1	1	1	1	1	0	1	2		0	0	1	0	0	0	1	1	1	2	1	2	2	2	2	1	2	17	2	19	2
2301001193	1	1	1	5	1	1	1	4	3	3	1	1	1	1	1	1	1	0	0	2		0	0	1	0	0	0	1	2	2	2	2	2	2	2	2	1	1	22	1		1	1	1	3	2
2301001194	1	1	1	5	7	3	1	4	30	3	1	1	1	1	1	1	1	0	1	1	1	1	1	1	1	1	1	1	1	2	1	2	1	2	2	2	1	2	22	1		1	1	1	3	2
2301001195	1	1	1	4	1	1	3	4	5	4	1	1	1	1	1	1	1	0	0	2		0	0	0	0	0	0	2	2	2	2	1	2	2	2	2	1	2	18	2	18	1	1	1	2	2
2301001196	2	1	2	4	13	2	3	2	20	3	1	1	1	1	0	0	0	0	0	1	2	0	0	0	0	1	0	2	2	1	2	2	2	2	2	2	2	2	21	2	43	2
2301001197	1	1	1	5	15	6	1	4	26	3	1	1	1	1	1	1	1	0	0	2		0	0	0	0	0	0	1	2	2	2	2	2	2	2	2	2	2	30	1		1	1	2	1	2
2301001198	4	1	1	4	15	4	1	1	20	3	1	0	1	1	0	1	1	0	0	2		0	0	0	0	0	0	2	2	2	2	2	2	2	1	2	2	2	20	2	35	1	3	1	2	2
2301001199	2	2	1	4	7	3	3	5	10	5	1	0	1	0	1	1	1	0	1	2		0	0	0	0	0	0	1	2	2	2	1	2	2	2	2	2	2	20	2	24	1	1	2	1	2
2301001200	2	2	1	5	2	3	3	4	3	3	1	1	1	1	1	1	1	0	0	1	1	0	0	0	0	1	0	1	2	2	2	2	2	2	1	2	1	2	21	2	26	1	1	2	1	2
2301001201	1	1	1	5	1	1	1	4	20	6	2	1	1	1	1	1	1	0	0	1	1	1	1	1	0	1	1	2	2	2	2	2	2	2	1	1	2	2	16	1		1	5	2	1	2
2301001202	1	1	1	3	5	3	1	3	100	4	1	1	1	1	1	1	1	0	0	1	1	1	1	1	1	1	1	2	2	2	2	2	2	2	2	2	1	2	16	1		1	13	1	2	2
2301001203	4	1	1	4	7	3	1	5	50	5	1	1	1	1	1	1	1	0	0	2		1	1	1	0	0	1	2	2	2	2	1	2	2	2	2	2	2	28	2	32	2
2301001204	1	1	1	4	15	4	3	5	300	4	1	0	1	1	1	1	1	0	0	2		0	0	1	0	0	1	2	2	2	2	2	2	2	2	2	2	2	19	2	20	1	1	1	3	2
2301001205	1	1	1	4	6	2	1	4	30	3	1	1	1	1	1	1	1	0	0	2		0	0	0	0	0	0	1	2	2	1	1	1	2	1	2	1	1	16	1		1	2	2	2	2
2301001206	1	1	1	5	6	5	1	2	200	3	1	1	1	1	1	1	1	0	0	2		0	0	1	0	0	0	1	2	1	2	2	2	1	1	2	2	2	28	1		1	2	2	2	2
2301001207	1	2	1	3	5	2	1	2	30	5	1	0	1	1	1	1	1	0	0	2		0	0	0	0	0	0	1	2	2	1	2	2	2	2	2	2	2	25	1		1	16	1	3	2
2301001208	1	2	1	4	1	1	1	4	15	3	1	0	1	1	1	1	1	0	0	1	1	1	1	0	0	1	1	2	2	2	2	1	2	2	2	2	1	2	22	1		1	2	1	3	2
2301001209	4	1	1	5	12	4	1	2	100	5	1	1	1	1	1	1	1	0	0	1	1	1	1	1	1	1	1	2	2	1	1	1	2	2	1	2	1	2	20	1		1	50	1	3	2
2301001210	1	1	1	5	15	3	3	4	5	4	1	1	1	1	1	1	1	0	1	2		1	1	0	0	1	1	1	1	2	1	2	1	1	1	1	1	2	21	1		1	1	1	2	2
2301001211	1	2	1	4	1	1	3	1	80	4	4	1	1	1	1	1	1	0	1	1	2	1	1	1	0	1	1	2	2	1	2	2	2	2	2	2	1	2	18	1		1	1	1	3	2
2301001212	1	2	2	3	15	1	1	4	30	4	1	1	1	1	1	1	1	0	0	1	2	1	1	1	1	1	1	2	2	2	2	1	2	2	1	2	1	2	18	1		1	1	1	3	2
2301001213	1	1	1	4	7	4	1	4	50	5	1	1	1	1	1	1	1	0	0	1	1	1	1	1	1	1	1	2	2	2	2	2	2	2	2	2	2	2	26	1		1	6	1	2	2
2301001214	4	1	1	3	4	2	3	3	10	4	1	0	0	0	1	0	1	0	1	2		1	1	1	1	1	1	2	2	2	2	1	2	2	2	2	2	2	24	2	30	1	8	2	2	2
2301001215	1	1	1	5	2	6	1	4	30	6	1	1	1	1	1	1	1	0	0	2		1	1	1	0	1	1	1	2	2	1	1	1	2	1	2	1	1	13	1		1	4	1	2	2
2301001216	1	2	1	3	14	1	1	1	30	3	1	1	1	1	1	0	1	0	1	2		0	0	1	0	0	0	1	2	1	1	1	2	2	1	1	2	2	16	1		2
2301001217	1	2	2	4	15	2	1	4	100	4	1	1	1	1	1	1	1	0	0	1	1	1	1	1	0	0	1	2	2	2	2	2	2	2	2	2	2	2	17	1		1	2	1	3	2
2301001218	1	3	1	4	5	5	1	3	15	6	1	1	1	0	1	1	1	0	0	2		0	0	0	0	0	0	1	2	2	2	2	2	2	2	1	1	2	21	1		1	2	1	2	1	1	2	1
2301001219	1	1	1	3	15	2	1	3	15	3	1	1	1	1	1	1	1	0	1	1	2	1	1	0	0	1	1	2	2	2	2	1	1	1	2	2	2	2	31	1		1	1	2	2	2
2301001220	1	2	1	3	7	2	1	2	50	3	2	0	0	0	1	1	0	0	0	2		0	0	0	0	0	0	2	2	2	2	1	2	2	2	2	2	2	29	1		2
2301001221	4	1	1	4	2	3	3	2	10	4	1	1	1	1	1	1	1	0	1	2		1	1	1	1	1	1	1	2	2	2	2	2	2	2	2	2	2	20	2	30	1	5	1	3	2
2301001222	1	1	1	4	1	1	1	1	100	3	1	1	1	1	1	1	1	0	0	2		1	1	1	0	0	0	2	2	2	2	2	2	1	2	1	2	2	17	1		1	2	1	2	2
2301001223	1	1	1	5	1	1	1	4	50	3	1	1	1	1	1	1	1	0	0	2		0	0	0	0	0	0	2	2	2	2	1	2	2	2	2	1	2	20	1		2
2301001224	1	1	1	5	1	1	1	4	8	5	1	1	1	1	1	0	1	0	0	1	1	0	0	0	0	1	1	1	2	1	1	1	2	2	2	2	1	2	23	1		1	3	1	2	2
2301001225	2	1	1	4	15	4	3	3	10	5	1	0	1	1	1	1	1	0	0	2		1	1	1	0	0	0	2	2	2	2	2	2	2	2	2	2	2	25	1		1	1	1	3	2
2301001226	1	1	2	5	15	3	3	1	50	3	1	1	1	1	1	1	1	0	0	1	1	1	1	1	0	0	0	2	2	2	1	1	2	2	2	2	2	2	26	2	30	1	2	1	3	2
2301001227	1	2	1	4	4	2	4	2	10	3	1	1	1	1	1	1	1	0	0	2		0	0	0	0	0	0	2	2	1	1	2	2	2	2	2	1	2	19	1		1	1	2	2	2
2301001228	1	1	1	4	4	2	3	4	4	1	5	0	0	0	1	1	1	1	1	2		1	1	1	1	1	1	2	2	2	2	2	2	2	2	2	1	2	22	2	23	1	4	1	2	2
2301001229	1	1	1	4	1	1	3	4	5	3	5	1	1	1	1	1	1	0	1	2		0	0	0	0	0	0	1	1	2	1	2	2	2	1	2	1	2	21	2	22	1	3	1	3	2
2301001230	1	3	1	4	14	1	1	1	50	3	1	0	1	1	1	1	1	0	0	1	1	1	1	1	1	1	1	2	2	2	1	2	2	2	1	2	1	2	16	1		1	15	1	3	1	15	1	3
2301001231	1	2	1	5	1	1	1	4	10	3	1	1	1	1	1	1	1	0	0	2		1	1	1	1	1	1	2	2	2	2	1	2	1	1	2	1	2	22	1		1	1	1	3	2
2301001232	1	1	1	5	1	1	3	4	8	3	1	1	1	1	1	1	1	1	1	1	2	0	0	0	0	1	0	2	2	2	2	2	2	2	2	2	1	2	20	1		1	5	1	3	2
2301001233	1	2	1	3	5	2	1	2	10	3	1	1	1	1	1	1	1	0	1	1	1	1	1	1	1	1	1	2	2	2	2	2	2	1	2	2	2	2	20	1		1	5	1	3	2
2301001234	2	2	1	4	5	3	3	2	30	3	6	0	1	1	0	0	1	0	0	1	1	1	1	1	1	1	1	2	2	2	2	2	2	1	2	2	2	2	19	1		1	15	1	3	2
2301001235	2	2	1	5	15	5	3	2	5	6	1	1	1	1	1	1	1	0	0	2		0	0	0	1	0	0	2	2	1	2	2	2	2	2	2	2	2	26	2	32	1	2	2	1	2
2301001236	1	1	1	5	4	4	1	2	5	3	1	1	1	1	1	1	1	0	0	1	1	1	1	1	0	1	1	2	2	2	2	1	2	2	1	2	2	2	19	2	19	1	2	1	3	2
2301001237	4	1	1	4	4	4	1	2	10	3	1	1	1	1	1	1	1	0	1	2		0	0	0	0	0	0	2	2	2	1	1	2	2	2	2	1	2	23	1		1	3	1	2	2
2301001238	1	1	1	5	4	3	1	4	40	3	1	1	1	1	1	0	1	0	0	1	1	1	1	1	0	1	1	1	2	1	2	2	2	1	1	2	2	2	20	1		1	2	1	3	2
2301001239	2	2	1	3	15	3	1	2	40	4	1	1	1	1	1	0	1	0	0	2		1	1	1	0	0	0	1	2	2	2	2	2	2	2	1	2	2	24	1		2
2301001240	2	2	1	3	4	3	3	3	6	4	1	0	0	0	1	1	0	1	0	2		0	0	0	0	1	0	2	2	2	2	2	2	2	2	2	1	2	18	1		2
2301001241	1	2	1	3	4	3	1	2	10	3	1	0	1	1	1	1	1	1	0	2		1	1	0	1	0	0	2	2	1	2	1	2	2	2	2	2	2	19	2	23	1	7	1	2	2
2301001242	1	1	1	3	5	2	1	1	10	3	1	0	1	1	1	1	1	0	0	2		1	1	1	0	0	0	2	2	2	2	1	2	2	2	2	2	2	20	1		1	2	1	3	2
2301001243	1	1	1	4	15	4	1	4	6	4	1	1	1	1	1	1	1	0	0	1	1	1	1	1	1	1	1	2	2	2	2	2	1	2	1	2	1	2	24	1		1	1	1	3	2
2301001244	1	3	1	5	5	4	1	4	10	3	5	1	1	1	1	0	1	0	0	2		1	1	0	0	1	1	1	2	2	2	2	2	2	2	2	1	2	22	1		1	2	1	3	1	1	1	3
2301001245	1	1	1	3	4	3	1	3	5	4	1	0	1	1	1	0	1	0	0	2		1	1	0	0	0	0	2	2	1	2	2	2	2	2	2	1	2	23	1		1	3	1	3	2
2301001246	1	1	1	5	15	3	3	2	10	4	3	1	1	1	1	1	1	0	0	1	1	0	0	0	0	1	0	1	2	1	2	2	2	2	2	2	2	2	24	1		1	4	1	2	2
2301001247	1	1	1	4	15	3	1	2	200	4	1	0	1	0	1	1	1	1	1	1	1	1	1	1	1	1	1	2	2	2	2	2	2	2	2	2	1	2	18	2	21	1	20	1	3	2
2301001248	1	1	1	5	14	1	1	1	10	3	1	1	1	1	1	1	1	0	0	1	1	1	1	0	1	1	0	2	2	2	2	2	1	1	2	2	1	2	20	1		1	3	1	3	2
2301001249	1	2	2	3	15	2	1	4	9	3	1	1	0	1	1	1	1	0	1	2		0	0	0	0	0	0	2	1	2	2	2	2	2	2	2	1	2	22	1		1	2	2	2	2
2301001250	1	1	1	4	14	1	1	4	50	6	1	1	1	1	1	1	1	0	0	1	1	1	1	1	1	1	1	2	2	2	2	2	2	1	2	2	2	2	18	2	20	1	3	1	3	2
2301001251	1	1	1	4	14	1	1	4	10	3	1	0	1	1	1	1	1	0	1	2		0	0	0	0	0	0	1	2	2	2	1	2	2	2	2	1	2	18	1		1	1	2	1	2
2301001252	1	2	1	5	1	1	3	4	50	6	1	0	1	1	1	1	1	0	1	1	2	1	1	1	1	1	1	2	2	2	2	2	2	2	2	2	1	2	21	2	21	1	2	1	3	2
2301001253	1	2	1	5	1	1	1	4	10	3	1	1	1	1	1	0	1	0	0	1	1	1	1	1	1	1	1	1	2	2	2	2	1	1	2	1	1	2	19	1		1	1	1	3	2
2301001254	1	2	1	5	1	1	1	2	10	5	1	1	1	1	1	1	1	0	1	2		0	0	0	0	0	0	1	2	1	2	1	2	2	2	2	1	2	22	1		1	10	1	2	1	1	1	3
2301001255	1	1	1	4	1	3	2	2	200	3	1	1	1	1	1	1	1	0	1	2		1	1	0	0	1	1	2	2	2	2	2	2	2	2	2	1	1	14	1		1	10	2	2	2
2301001256	1	2	1	3	15	3	1	2	20	4	1	1	1	0	1	0	1	1	1	2		0	0	0	0	0	0	2	1	2	2	1	2	2	2	2	2	2	21	1		1	5	1	3	2
2301001257	1	2	1	4	15	4	1	1	50	4	4	1	1	0	0	1	1	0	0	2		0	0	0	0	0	0	2	2	2	2	1	2	2	2	2	2	2	20	1		1	10	1	3	2
2301001258	1	2	1	3	5	2	1	4	300	5	1	1	1	1	1	1	1	0	0	2		1	1	0	0	0	1	2	2	1	1	2	2	2	1	2	2	2	16	1		1	10	1	3	2
2301001259	1	1	1	4	1	1	3	2	30	3	1	1	1	1	1	1	1	1	1	2		0	0	1	0	1	1	2	2	2	2	2	2	2	2	2	1	2	20	2	21	2
2301001260	1	1	1	5	15	3	4	4	10	3	1	1	1	1	1	0	1	0	0	2		0	0	0	0	0	0	1	1	1	1	1	2	2	1	1	1	1	22	1		1	1	2	2	2
2301001261	2	2	1	3	7	3	3	3	5	4	1	0	1	1	1	1	1	1	1	2		0	0	0	0	0	0	1	1	2	2	1	2	2	2	2	2	2	18	1		1	1	2	2	2
2301001262	2	1	1	4	14	1	4	5	3	6	1	0	1	1	1	1	1	0	1	2		0	0	0	0	0	0	2	2	2	2	1	2	2	2	2	2	2	16	1		1	1	1	3	2
2301001263	1	2	1	4	15	3	1	3	10	4	1	1	1	1	1	1	1	0	1	2		1	1	0	0	0	1	2	2	1	2	2	2	2	2	2	2	2	20	2	25	1	2	1	3	2
2301001264	1	1	1	3	14	1	1	1	13	3	1	1	1	1	1	1	0	0	0	2		0	0	1	1	0	1	1	1	1	2	1	2	2	1	1	2	1	28	1		1	4	1	3	1	6	1	3
2301001265	1	1	1	4	7	3	1	3	6	4	1	1	1	1	1	1	1	0	0	2		1	1	0	0	1	1	1	2	2	1	2	2	2	2	1	2	2	34	1		1	1	1	3	2
2301001266	1	1	2	4	4	4	1	4	10	4	1	1	1	1	1	1	1	0	1	2		0	0	0	0	0	0	1	2	2	2	2	2	2	2	2	1	2	20	1		1	2	1	3	2
2301001267	2	2	1	4	5	4	1	2	300	3	1	1	1	1	1	1	1	0	1	1	2	1	1	0	1	1	1	2	2	1	2	1	2	2	1	2	2	2	17	1		1	200	2	2	2
2301001268	1	2	1	4	5	4	3	1	15	3	1	0	1	1	1	1	1	0	0	2		1	1	0	1	0	0	1	2	1	1	2	2	2	2	2	1	2	22	1		1	16	1	3	2
2301001269	1	1	1	3	4	4	3	2	20	3	5	0	0	1	1	1	1	0	1	2		0	0	0	0	0	1	1	2	1	1	1	2	2	1	1	2	2	23	2	24	1	2	1	3	2
2301001270	1	1	1	3	4	3	1	2	7	3	1	0	0	0	0	0	1	0	1	2		1	1	1	0	1	0	1	2	1	2	1	2	1	2	2	2	1	19	1		1	2	1	3	2
2301001271	1	2	1	5	4	3	3	4	6	3	1	1	1	1	1	1	1	0	1	1	1	0	0	0	1	1	0	2	2	2	2	1	1	2	2	2	2	2	20	2	20	1	1	2	1	2
2301001272	1	1	1	3	15	2	3	2	10	4	1	1	1	1	1	0	1	0	0	2		1	1	1	0	0	1	2	1	2	2	1	2	2	1	2	2	2	20	2	23	2
2301001273	4	1	1	4	7	3	1	2	50	4	1	1	1	1	1	1	1	0	0	2		0	0	0	0	0	0	1	2	1	1	2	2	2	2	2	2	2	27	2	30	1	3	1	3	2
2301001276	1	1	1	3	5	2	1	4	10	4	1	0	1	0	1	1	1	0	1	2		0	0	0	0	0	0	1	2	2	2	2	2	2	2	2	2	2	25	2	26	2
2301001277	1	1	1	4	14	1	1	4	50	4	1	1	1	1	1	1	1	0	0	2		1	1	1	0	1	1	2	2	2	2	2	2	2	2	2	2	2	16	1		1	2	2	1	2
2301001278	2	1	2	3	15	3	3	2	50	4	1	1	1	1	1	0	1	0	0	2		1	1	1	0	0	1	1	2	1	2	1	2	1	2	2	2	2	20	1		1	1	1	2	2
2301001279	4	1	1	3	15	2	1	4	50	4	1	1	1	1	1	1	1	0	0	2		1	1	1	0	0	1	2	2	2	2	1	2	2	2	2	2	2	20	2	30	2
2301001280	1	1	1	3	4	2	1	1	50	4	1	1	1	1	1	1	1	0	0	2		1	1	1	0	0	1	2	2	2	1	1	2	1	1	2	2	2	23	1		1	2	1	3	2
2301001281	1	1	1	4	14	1	3	4	24	3	1	1	1	1	1	1	1	0	1	1	1	1	1	1	1	1	1	1	2	2	1	2	2	2	2	2	1	2	20	2	20	1	5	1	2	2
2301001282	2	3	1	3	15	3	4	2	5	2	1	0	0	1	1	1	1	0	1	2		0	0	0	0	0	0	2	2	2	2	2	2	2	2	2	2	2	18	2	23	1	4	2	2	2
2301001283	1	3	1	5	1	1	1	4	10	3	1	1	1	1	1	1	1	0	0	2		0	0	0	0	0	0	2	2	1	1	2	2	2	2	2	1	2	23	1		1	1	1	2	2
2301001284	1	1	1	4	5	3	3	4	10	3	5	0	0	1	1	1	1	0	0	2		0	0	0	0	0	0	1	2	1	2	1	2	2	2	2	1	2	21	1		1	2	1	2	2
2301001285	1	1	1	5	1	1	1	4	20	4	1	1	1	1	1	1	1	0	0	2		0	0	1	0	0	0	2	2	2	2	2	2	2	1	2	1	2	21	1		1	3	2	1	2
2301001286	1	2	1	2	5	3	3	5	30	6	1	1	1	1	0	1	1	1	0	2		0	0	0	0	0	0	1	2	1	2	2	2	2	2	2	2	2	23	1		2
2301001287	1	2	1	4	5	3	1	1	40	4	1	0	1	1	1	1	1	0	1	2		1	1	1	1	0	0	2	2	2	2	1	2	2	2	2	2	2	18	1		1	1	1	3	2
2301001288	1	1	1	3	15	2	1	2	12	3	1	1	1	1	1	0	1	1	0	2		0	0	1	0	0	0	1	1	1	1	1	1	1	1	1	1	2	22	1		1	2	1	3	2
2301001289	1	1	2	4	14	1	1	1	10	4	1	1	1	1	0	1	1	1	1	2		0	0	0	0	0	0	2	2	2	2	1	2	2	2	2	1	2	22	1		1	3	1	3	2
2301001290	2	1	1	4	5	2	3	2	5	3	1	1	1	1	1	1	1	0	0	2		1	1	0	1	0	0	1	2	2	2	2	2	2	2	2	2	2	26	1		1	1	1	3	2
2301001291	2	2	1	4	7	3	3	2	10	3	5	0	1	0	1	1	1	0	0	1	1	1	1	0	0	1	1	1	2	2	2	1	2	2	2	2	2	2	23	2	33	1	1	2	1	2
2301001292	1	2	1	4	6	4	3	3	4	4	1	1	1	1	1	1	1	0	1	1	1	1	1	1	1	1	1	1	1	1	1	1	1	2	1	1	1	1	18	1		1	1	2	1	2
2301001293	1	1	1	4	1	1	1	4	30	3	1	1	1	1	1	1	1	0	0	1	1	1	1	1	1	1	1	1	2	1	1	1	2	2	1	2	1	1	17	1		2
2301001294	1	2	1	5	1	1	3	4	500	3	1	1	1	1	1	1	1	0	1	2		0	0	0	0	0	0	2	2	2	2	2	1	2	1	2	1	2	18	1		1	1	2	2	1	1	2	2
2301001295	1	1	1	5	6	3	1	4	20	2	1	1	1	1	1	1	1	0	0	1	1	0	0	1	1	1	0	1	1	2	2	2	2	2	2	2	1	2	16	2	20	1	2	1	3	2
2301001296	1	1	1	4	1	1	3	4	4	3	1	1	1	1	1	1	1	0	1	2		1	1	1	0	0	1	1	2	2	2	2	2	2	1	1	1	2	16	2	17	1	3	1	3	2
2301001297	2	1	1	3	5	4	3	3	500	3	1	1	1	1	1	1	1	0	1	2		1	1	0	0	0	1	1	2	1	1	2	2	2	1	2	2	2	16	1		1	30	1	3	2
2301001298	1	1	1	4	15	4	1	4	6	3	1	1	1	1	1	1	1	0	0	2		1	1	1	0	0	0	2	2	2	2	2	2	2	2	2	1	2	22	2	24	1	1	1	3	2
2301001299	1	1	1	4	7	2	1	4	10	4	1	1	1	1	1	1	1	0	0	1	1	1	1	1	1	1	1	2	2	2	1	2	1	2	1	2	2	2	22	1		1	3	1	3	2
2301001301	1	2	1	2	4	3	1	4	4	3	1	1	0	1	1	1	1	0	0	2		0	0	0	0	0	0	1	2	1	2	1	2	2	2	1	1	2	20	1		1	1	1	3	2
2301001302	1	1	2	5	5	5	1	5	6	6	1	1	1	1	1	0	1	0	0	2		1	1	0	0	0	1	1	1	1	1	2	2	2	1	2	1	2	20	1		1	2	1	2	2
2301001303	2	1	1	3	7	2	3	4	5	4	6	0	1	1	1	1	1	0	0	1	1	1	1	0	0	1	1	2	2	2	2	1	2	2	1	2	2	2	26	2	28	1	1	1	3	2
2301001304	1	1	1	3	14	1	1	3	10	4	1	1	1	1	1	1	1	0	1	2		1	1	0	0	0	1	1	2	2	1	2	2	2	2	2	2	2	18	1		1	5	1	3	2
2301001305	2	1	1	4	7	2	3	3	30	3	1	0	1	1	1	0	1	1	1	2		0	0	0	0	0	0	1	2	1	2	2	2	2	2	1	2	2	17	1		2
2301001306	4	1	1	5	12	4	3	4	2	4	1	1	1	1	1	1	1	0	0	2		0	0	0	0	0	0	2	2	2	1	2	2	2	2	2	1	2	35	2	38	2
2301001307	2	1	1	3	14	1	1	2	80	5	6	0	1	1	1	1	1	0	0	1	1	1	1	1	1	1	1	2	2	2	1	2	2	2	2	2	2	2	25	1		1	3	1	2	2
2301001308	1	1	1	3	4	2	3	2	100	4	1	0	0	0	0	1	0	0	0	2		1	1	1	0	1	1	2	2	2	2	1	2	2	1	2	1	2	19	2	19	1	14	1	3	2
2301001309	1	2	1	4	7	2	1	4	20	3	1	0	0	1	1	0	1	0	1	1	1	0	0	0	0	1	0	2	2	2	2	2	2	2	2	2	1	2	20	1		1	3	2	2	2
2301001310	1	1	1	5	15	4	1	4	50	3	1	1	1	1	1	1	1	0	1	1	1	1	1	1	1	1	1	1	1	1	1	1	1	1	1	1	1	1	30	1		1	3	1	2	2
2301001311	1	2	1	4	7	3	1	4	10	3	1	1	1	1	1	1	1	0	0	2		1	1	1	0	0	1	1	2	1	2	1	2	2	2	2	1	2	22	2	24	1	1	1	3	2
2301001312	1	1	1	4	1	1	1	4	100	4	1	1	1	1	1	1	1	0	0	1	1	1	1	1	1	1	1	2	2	2	2	1	1	1	2	2	2	2	17	1		1	5	1	3	2
2301001313	4	2	1	3	14	2	3	2	10	5	1	0	1	1	1	1	0	0	0	2		1	1	1	0	1	1	2	2	2	2	1	2	1	2	2	2	2	20	2	29	1	3	1	2	2
2301001314	1	1	1	4	15	2	2	5	20	4	1	1	1	0	1	1	1	0	0	2		0	0	1	0	0	0	1	2	1	2	2	2	2	2	2	2	2	17	2	21	2
2301001315	1	1	1	4	15	3	1	1	20	4	6	1	1	1	1	0	1	0	0	2		1	1	1	1	1	0	1	1	1	1	1	2	2	1	1	1	2	19	1		1	15	1	3	2
2301001316	1	1	1	3	4	2	1	1	6	3	6	1	1	1	1	1	1	1	1	1	1	1	1	1	1	1	1	1	2	1	1	1	1	2	2	2	1	2	20	1		1	3	1	3	2
2301001317	4	1	2	5	15	4	4	4	30	4	1	1	1	1	1	1	1	0	1	1	1	1	1	1	1	1	1	2	2	2	2	2	2	2	2	2	2	2	24	1		1	1	1	3	2
2301001318	1	1	1	5	1	1	4	4	4	3	1	1	1	1	1	1	0	1	1	2		0	0	1	0	1	1	1	1	2	2	2	2	2	2	2	1	2	20	1		1	2	1	2	2
2301001319	2	1	1	5	12	4	3	4	3	5	1	1	1	1	1	1	1	0	0	2		0	0	0	0	0	0	2	2	1	1	1	2	2	2	2	1	2	26	1		1	2	1	3	2
2301001320	1	2	1	5	1	1	1	4	7	1	1	1	1	1	1	1	1	0	1	2		0	0	0	0	0	0	1	2	1	1	1	1	2	2	2	1	1	20	1		1	2	1	3	2
2301001321	1	1	1	4	5	3	3	4	14	2	1	1	1	1	1	0	1	0	1	2		0	0	0	0	0	0	2	2	2	2	1	2	2	1	2	1	2	18	2	22	1	8	2	2	2
2301001322	2	1	1	4	7	4	4	3	100	3	1	1	1	1	0	1	1	0	1	2		0	0	0	0	0	0	1	1	2	2	2	2	2	2	2	1	2	16	1		1	10	1	2	2
2301001323	1	1	1	4	14	1	1	4	3	4	1	1	1	1	1	1	1	0	0	1	1	1	1	1	1	1	1	1	1	1	1	1	1	1	1	1	1	1	19	1		1	3	1	2	2
2301001324	1	1	1	5	1	2	3	4	3	2	1	1	1	1	0	1	1	0	0	2		0	0	0	0	0	0	2	2	2	1	1	2	2	2	2	1	2	20	1		1	1	1	3	2
2301001325	1	2	1	4	15	3	4	4	10	5	1	1	1	1	1	1	1	0	0	2		1	1	0	0	0	1	2	2	2	2	1	2	2	1	2	2	2	24	1		1	3	1	2	2
2301001326	1	1	1	5	12	3	1	4	10	3	6	1	1	1	1	1	1	0	0	1	1	1	1	1	1	1	1	1	1	1	2	1	1	2	1	2	1	1	23	1		1	3	1	2	2
2301001327	1	2	1	5	1	1	1	4	5	3	1	1	1	1	1	0	1	0	1	2		0	0	1	0	0	1	1	2	1	2	2	2	2	1	2	2	2	19	1		1	2	1	3	2
2301001328	1	2	1	5	5	2	1	3	6	3	1	1	1	1	1	1	1	0	0	2		0	0	1	0	1	1	2	2	2	2	1	2	1	2	2	1	2	20	2	20	1	1	1	3	2
2301001329	4	1	1	5	2	6	1	3	6	1	6	1	1	1	1	1	1	0	0	1	2	1	1	1	1	1	1	2	2	2	2	1	2	2	1	2	1	2	15	2	17	1	3	2	2	2
2301001330	2	1	1	5	12	5	3	2	10	3	1	1	1	0	1	1	1	0	1	2		0	0	0	0	0	0	1	1	1	1	1	2	2	2	2	2	2	15	1		2
2301001331	4	1	1	5	12	3	1	4	6	3	1	1	1	1	1	1	1	0	0	2		0	0	0	1	0	0	1	2	2	1	2	2	2	2	2	1	2	20	1		1	3	1	2	2
2301001332	1	1	1	4	7	2	1	2	100	1	5	1	1	1	1	1	1	0	0	2		1	1	0	0	0	0	2	2	1	2	1	2	2	1	2	2	2	16	1		1	5	1	3	2
2301001333	2	1	1	4	5	2	3	3	10	5	1	1	1	1	1	1	1	0	0	2		1	1	1	0	0	1	2	2	2	1	2	2	2	2	2	2	2	22	2	27	1	2	1	3	2
2301001334	2	1	1	4	7	3	3	2	15	4	1	0	1	1	1	1	1	0	0	2		1	1	1	0	0	1	1	2	2	2	1	2	2	2	2	2	2	27	1		1	3	1	3	2
2301001335	1	1	1	5	1	1	1	4	10	3	5	1	1	1	1	0	1	0	0	2		0	0	0	0	0	0	1	2	1	1	2	2	2	2	2	1	2	18	1		1	1	1	3	2
2301001336	1	2	1	5	1	1	3	1	5	3	1	1	1	1	1	1	1	0	1	2		0	0	0	0	0	0	1	2	2	1	1	2	2	2	1	1	2	18	2	21	1	1	1	3	2
2301001337	1	1	1	5	1	1	1	4	50	3	1	1	1	1	1	1	1	0	1	1	1	1	1	1	1	1	1	2	2	2	1	2	2	2	1	2	1	1	20	1		1	3	1	3	2
2301001338	1	2	1	3	15	2	1	3	10	3	1	0	1	1	1	1	1	0	1	2		1	1	1	0	0	0	1	2	1	2	1	2	2	2	2	2	2	27	1		1	4	2	1	1	1	2	1
2301001339	1	1	1	5	1	1	1	4	40	3	1	1	1	1	1	1	1	0	1	1	2	1	1	1	1	1	1	2	2	2	1	1	2	2	2	2	2	1	20	1		1	3	2	2	2
2301001340	1	2	1	3	4	3	3	3	20	4	1	1	0	1	1	1	1	0	1	2		1	1	1	0	0	1	1	1	1	2	1	2	2	2	1	2	2	21	1		1	2	2	2	2
2301001341	1	2	1	2	14	1	1	3	100	3	1	0	0	1	1	1	0	1	0	2		1	1	1	0	0	0	2	2	2	2	1	2	2	2	2	2	2	18	1		1	15	2	2	2
2301001342	4	1	1	4	15	6	1	1	200	4	1	1	1	0	1	1	1	0	1	1	1	1	1	1	1	1	1	1	2	2	2	1	2	2	2	2	1	2	21	2	32	1	3	1	3	1	3	1	3
2301001343	1	1	1	3	14	1	1	3	100	3	6	0	0	0	0	0	1	0	1	2		1	1	1	0	1	1	2	2	2	2	1	2	1	2	2	2	2	16	1		1	13	1	2	2
2301001344	1	1	1	5	11	6	1	1	30	1	5	0	1	1	1	0	1	0	1	1	1	1	1	1	1	1	1	2	2	2	2	2	1	2	2	2	2	2	23	1		1	10	1	2	2
2301001345	1	1	1	4	5	2	3	3	100	3	1	0	0	1	1	0	1	0	0	1	1	1	1	1	0	1	1	2	2	2	2	1	1	2	1	2	2	2	18	2	18	1	5	1	2	2
2301001346	1	1	1	4	7	3	4	4	100	3	1	1	1	1	1	0	1	0	1	2		1	1	0	0	0	0	1	1	1	2	1	2	2	2	2	1	1	18	2	25	1	1	1	2	2
2301001347	1	2	1	3	4	3	3	1	2	4	1	0	1	1	1	1	1	0	1	2		1	1	0	0	0	0	2	2	2	2	2	2	2	2	2	1	2	20	2	23	1	2	1	3	2
2301001348	1	1	1	4	7	2	3	2	15	3	1	0	1	0	1	1	0	1	0	2		1	1	1	0	1	1	2	2	2	2	1	2	1	2	2	2	2	21	1		1	6	1	3	2
2301001349	1	1	1	4	7	2	1	4	50	4	1	1	1	1	1	1	1	0	0	2		0	0	1	0	0	1	1	1	1	2	1	2	2	2	2	2	2	20	1		1	6	2	2	2
2301001350	1	1	1	5	6	3	1	4	6	1	1	1	1	1	0	1	1	0	0	1	1	1	1	1	1	1	1	1	2	1	1	1	1	2	1	2	1	1	19	1		1	1	2	1	2
2301001351	3	1	2	5	12	3	3	4	20	3	1	0	0	1	1	1	1	0	0	1	1	1	1	1	0	1	1	2	2	2	2	2	2	2	2	2	1	2	23	2	24	2
2301001352	1	1	1	4	7	3	1	3	150	3	1	1	1	1	1	1	1	0	0	1	1	1	1	1	1	1	1	1	1	2	2	2	2	2	2	2	2	2	20	1		1	2	1	3	1	2	1	3
2301001353	4	2	1	4	15	1	1	1	30	1	6	1	1	1	1	1	1	0	0	2		1	0	0	0	0	0	1	1	2	2	2	2	2	2	2	2	2	35	2	35	1	1	2	2	2
2301001354	1	2	1	3	5	5	1	1	5	3	1	0	0	0	0	0	0	0	0	2		0	0	0	0	0	0	2	2	2	2	1	2	2	2	2	2	2	19	2	19	1	3	2	2	2
2301001355	1	1	1	5	1	1	1	4	10	4	1	1	1	1	1	1	1	0	0	2		0	0	0	0	0	0	1	1	2	2	2	2	2	2	2	2	2	18	1		1	1	1	3	2
2301001356	1	1	1	5	1	1	4	4	6	3	1	1	1	1	1	1	1	0	0	2		0	0	0	0	0	1	1	2	2	1	2	2	2	2	2	1	1	20	1		1	2	1	3	2
2301001357	2	1	1	5	12	3	3	1	10	3	1	1	1	1	1	1	1	0	0	1	1	0	0	0	1	1	0	2	2	2	1	2	2	1	2	2	1	2	25	2	25	1	4	1	3	2
2301001358	2	1	1	4	5	4	3	2	4	3	1	1	1	1	1	1	1	0	0	2		0	0	0	0	0	0	1	2	2	2	2	2	2	2	2	1	2	20	2	28	2
2301001359	1	3	1	5	15	3	2	2	10	2	1	1	1	1	1	1	1	0	0	2		1	1	1	0	0	1	2	2	1	1	1	2	2	1	2	1	2	22	1		1	5	1	2	2
2301001360	1	1	1	5	12	6	4	4	2	4	1	1	1	1	1	1	1	0	0	2		0	0	0	0	0	0	1	2	2	2	2	2	2	2	2	1	2	21	2	27	2
2301001361	1	1	1	3	14	1	1	2	25	3	1	0	1	0	0	0	1	0	1	1	1	1	1	0	0	1	0	1	1	2	2	2	2	2	2	2	1	2	18	1		1	1	1	3	2
2301001362	1	1	1	2	15	2	1	2	4	4	1	0	0	0	0	0	0	0	0	2		0	0	0	0	0	0	2	2	2	2	2	2	2	2	2	2	2	17	1		2
2301001363	1	1	1	5	12	3	1	5	30	3	1	1	1	1	1	1	1	0	0	2		1	1	0	0	0	0	1	1	1	1	1	2	2	2	1	1	1	18	1		1	1	1	2	2
2301001364	1	1	1	4	7	3	1	4	10	3	6	1	1	1	1	1	1	0	0	1	1	1	1	1	0	1	1	1	1	2	2	2	2	2	1	2	1	2	20	1		1	3	1	3	2
2301001365	1	1	1	5	1	1	1	4	40	4	1	1	1	1	0	1	1	0	1	2		1	1	1	1	1	1	2	2	2	2	1	1	2	2	2	1	2	19	1		1	1	2	2	2
2301001367	2	1	1	4	4	3	3	3	10	6	1	1	1	1	1	1	1	0	0	2		1	1	1	0	0	0	2	2	2	2	1	2	1	2	2	2	2	28	1		2
2301001368	1	1	2	5	12	2	1	1	70	3	1	1	1	0	1	1	1	0	1	2		1	1	1	0	0	1	1	1	1	2	2	2	2	2	2	1	2	24	2	26	1	1	1	3	2
2301001369	1	1	1	5	12	3	1	2	40	4	1	0	1	1	1	1	1	0	1	2		0	0	0	0	0	1	2	2	1	2	2	2	2	2	2	1	2	24	1		1	10	1	3	2
2301001370	1	1	1	4	14	1	1	4	20	3	1	1	1	1	1	1	1	0	0	1	1	1	1	1	1	1	1	2	2	2	2	2	2	2	1	2	1	1	20	1		1	1	1	3	2
2301001371	1	1	1	5	4	2	1	4	12	4	6	1	1	0	0	1	0	0	1	1	1	1	1	1	1	1	1	2	1	2	2	2	2	1	1	1	1	2	30	1		2
2301001372	4	1	1	5	5	3	1	3	50	3	1	0	1	1	1	1	1	0	0	2		1	1	1	0	1	1	2	2	2	2	1	2	2	2	2	2	2	20	1		1	2	2	2	2
2301001373	4	1	1	5	6	3	3	5	20	4	1	1	1	1	1	1	1	0	1	1	1	1	1	1	1	1	1	1	2	1	1	2	2	2	2	2	2	2	25	2	25	1	1	2	1	2
2301001374	1	1	1	5	2	4	1	4	15	4	1	1	1	1	1	1	1	0	1	1	1	1	1	0	1	1	1	2	2	2	1	2	1	2	1	2	1	2	25	2	25	1	1	1	3	2
2301001375	1	1	2	4	5	2	1	4	60	3	1	0	1	1	0	0	1	0	0	1	1	1	1	1	1	1	1	2	2	2	1	2	2	2	1	2	1	2	21	2	21	1	1	1	3	2
2301001376	1	1	1	5	5	4	1	5	1000	3	1	1	1	1	1	1	1	0	0	1	1	1	1	1	1	1	1	1	1	1	1	1	2	2	1	1	1	2	19	1		1	1	1	3	2
2301001377	2	1	1	5	12	3	3	4	10	4	1	1	1	1	1	1	1	0	0	1	1	1	1	1	1	1	1	1	1	1	1	1	2	2	1	2	1	2	22	1		1	1	1	2	2
2301001378	1	1	1	5	5	3	1	2	20	3	1	1	1	1	1	1	1	0	0	1	1	1	1	1	1	1	1	1	1	1	1	1	1	1	1	2	2	2	20	1		1	6	1	3	2
2301001379	1	1	1	5	15	6	3	4	5	1	1	0	1	1	1	1	1	0	0	2		0	0	0	0	0	0	1	2	2	1	2	2	2	2	2	1	2	17	2	21	1	3	1	3	2
2301001380	1	1	1	5	5	3	1	4	100	4	1	1	1	1	1	1	1	0	0	2		1	1	1	1	1	1	2	2	2	2	2	2	2	2	2	1	2	17	1		1	2	2	2	2
2301001381	1	1	1	4	5	3	1	4	6	3	1	1	1	1	1	1	1	0	1	2		0	0	0	0	0	0	1	1	1	1	2	2	2	2	2	1	2	19	1		1	3	1	2	2
2301001382	1	1	1	4	5	2	1	5	3	3	6	1	1	1	1	1	1	0	0	1	1	1	1	1	1	1	1	1	2	2	2	1	1	1	1	1	1	2	25	1		1	1	1	2	2
2301001383	1	2	1	4	14	2	3	4	10	3	1	1	1	1	1	1	1	0	0	1	1	1	1	1	1	1	1	1	2	1	2	1	1	1	1	1	1	2	19	2	19	1	10	1	2	2
2301001384	1	1	1	5	1	1	1	4	40	4	1	1	1	1	1	1	1	0	0	1	1	1	1	0	1	1	1	2	2	2	2	2	2	2	2	2	1	2	21	1		1	10	2	2	2
2301001385	1	1	2	5	14	1	1	4	5	4	1	1	1	1	1	1	1	0	0	1	1	1	1	1	1	1	1	1	1	1	2	2	2	2	1	2	1	2	22	1		1	2	1	3	2
2301001386	1	1	1	4	7	4	1	4	5	4	1	1	1	1	1	1	1	0	0	1	1	0	0	0	0	1	1	2	2	2	2	2	2	2	2	2	1	2	20	1		1	1	1	3	2
2301001387	1	1	1	5	14	3	1	3	20	3	1	1	1	1	1	1	1	0	0	1	1	1	1	1	0	1	1	1	2	1	2	1	2	2	1	2	2	2	24	1		1	3	2	1	2
2301001388	2	2	1	4	14	1	3	4	6	6	1	0	1	1	1	0	1	0	1	2		0	0	0	0	0	0	1	2	2	2	2	2	2	2	2	2	2	28	2	28	1	3	2	1	2
2301001389	4	1	1	4	14	1	1	2	20	4	1	1	1	1	1	1	1	0	0	1	1	1	1	1	0	1	1	2	2	2	2	1	2	2	1	2	2	2	29	2	33	1	1	1	3	2
2301001390	1	2	1	5	1	1	1	4	40	4	1	1	1	0	1	1	1	0	0	2		1	1	1	0	0	0	1	1	1	1	1	2	2	1	2	1	1	19	1		1	10	1	3	2
2301001391	1	1	1	5	1	1	1	4	20	3	1	1	1	1	1	1	1	0	0	2		1	1	1	0	0	0	2	2	2	1	2	2	2	2	2	2	1	21	1		1	1	2	2	2
2301001392	1	2	1	4	5	4	1	4	8	3	1	1	1	1	1	1	1	0	0	2		0	0	1	0	0	1	1	2	1	1	1	2	2	1	1	1	2	20	1		1	3	1	2	2
2301001394	1	1	1	5	1	1	1	4	10	3	1	1	1	1	1	1	1	0	1	2		0	0	1	0	0	1	1	1	1	1	1	1	2	1	1	1	1	19	1		1	3	1	2	2
2301001395	1	1	1	5	1	1	1	4	1	3	1	1	1	1	1	1	0	0	0	2		0	0	0	0	0	0	1	2	1	1	1	1	2	2	2	1	1	20	1		1	2	1	2	2
2301001396	1	1	1	4	1	1	3	4	1	3	1	1	1	1	1	1	1	0	0	2		0	0	0	0	0	0	2	2	2	1	2	2	2	2	2	2	1	18	2	19	1	1	2	2	2
2301001397	1	2	1	2	7	3	1	4	8	3	1	1	1	1	1	1	1	0	0	1	2	1	1	1	0	1	1	2	2	2	2	1	1	2	1	2	1	2	19	1		1	10	1	2	2
2301001398	2	1	1	3	12	2	4	4	30	3	1	1	1	1	1	1	1	0	0	2		0	0	1	0	0	0	1	1	2	1	1	2	2	2	2	1	2	22	1		1	2	2	2	2
2301001399	1	3	1	5	1	1	1	4	4	4	1	1	1	1	1	1	1	0	0	2		0	0	1	0	0	1	2	2	2	2	1	2	2	1	1	1	1	19	1		1	2	2	2	2
2301001401	1	1	1	4	1	1	3	4	5	5	1	1	1	1	1	1	1	0	0	2		0	0	1	0	0	1	1	2	2	2	2	2	2	1	2	1	2	16	2	18	1	1	2	1	2
2301001402	1	2	1	5	1	1	3	2	130	3	1	1	1	1	1	1	1	0	0	2		0	0	1	0	0	0	2	2	2	2	2	2	2	2	2	1	2	17	2	21	1	2	1	3	2
2301001403	1	1	1	5	1	1	3	4	30	3	1	1	1	0	1	1	1	0	1	2		0	0	0	0	0	0	1	1	1	2	2	2	2	2	2	1	1	21	1		1	3	1	3	2
2301001404	4	3	1	4	4	3	1	4	30	3	1	1	1	1	1	1	1	0	0	1	1	1	1	0	1	1	1	1	1	1	1	1	2	2	1	2	1	2	20	1		1	10	1	3	2
2301001405	1	1	1	5	5	5	3	4	50	3	1	1	1	1	1	1	1	0	1	2		0	0	0	0	0	0	1	1	1	1	1	2	2	2	1	1	1	20	1		1	16	1	2	2
2301001406	2	3	1	3	4	3	3	2	10	3	1	1	1	1	1	1	1	0	0	2		0	0	0	0	0	0	1	1	2	2	1	2	1	1	2	2	2	20	1		1	2	2	1	2
2301001407	1	1	1	5	12	3	3	4	25	3	1	1	1	1	1	1	1	0	0	2		1	1	1	0	0	1	2	2	2	2	1	2	2	1	2	1	2	23	2	25	1	3	1	2	2
2301001408	1	1	1	4	5	3	1	4	20	3	1	1	1	1	1	1	1	0	0	1	1	1	1	1	0	1	1	2	2	2	2	1	2	2	2	2	1	2	20	2	20	1	2	1	3	2
2301001409	1	1	2	5	2	2	1	4	50	3	1	1	1	1	1	1	1	0	0	1	1	1	1	1	1	1	1	1	1	1	1	1	2	1	1	2	1	2	18	1		1	2	2	2	2
2301001410	1	1	1	4	14	1	1	4	20	3	6	1	1	1	1	1	0	0	1	1	1	1	1	1	1	1	1	2	1	2	1	2	2	1	2	2	2	2	19	1		1	2	1	3	2
2301001411	1	1	1	5	12	2	1	4	10	3	1	1	1	1	1	1	1	0	0	2		0	0	0	0	0	0	1	1	1	1	1	2	2	2	1	1	2	23	1		1	3	2	1	2
2301001412	1	1	1	4	12	3	1	4	5	3	1	1	1	1	1	1	1	0	0	1	1	0	0	0	0	1	0	1	2	2	2	1	2	2	2	2	2	2	19	1		1	2	1	3	2
2301001413	1	1	1	5	1	1	1	4	15	2	1	1	1	1	1	1	1	0	0	2		1	1	1	0	0	0	1	2	2	2	1	2	2	2	2	2	2	19	1		1	3	1	2	2
2301001414	1	1	1	5	12	4	3	4	10	3	1	0	1	1	1	1	1	0	1	2		0	0	0	0	0	0	2	2	2	2	1	2	2	2	2	1	2	19	2	29	1	3	2	2	2
2301001415	1	3	1	5	1	1	3	4	15	6	1	1	1	0	1	1	1	0	0	2		1	1	1	0	0	1	1	2	2	2	1	2	2	1	2	1	2	19	1		1	3	2	2	2
2301001416	1	1	2	5	5	3	1	4	100	2	1	1	1	1	1	1	1	0	0	1	2	1	1	0	1	1	1	1	1	1	1	2	2	2	1	2	1	2	16	1		1	8	1	3	2
2301001417	1	1	1	4	1	1	1	4	50	3	1	1	1	1	1	1	1	0	0	2		1	1	1	1	1	1	1	1	1	1	1	1	1	1	1	1	1	18	2	18	1	4	1	2	2
2301001418	1	1	1	4	5	3	3	4	50	3	1	1	1	1	1	1	1	0	0	1	1	1	1	1	0	1	1	2	2	2	2	2	2	1	1	2	1	2	16	2	22	1	2	1	3	2
2301001419	1	2	1	4	1	1	1	1	30	3	1	1	1	1	1	1	1	0	0	2		1	1	1	0	0	1	2	2	2	2	1	2	2	1	1	1	1	18	1		1	2	1	3	2
2301001420	1	1	1	5	7	2	1	1	10	3	1	1	1	1	1	0	1	0	0	1	1	0	0	0	0	1	0	1	1	1	2	1	2	2	2	2	1	2	21	2	22	1	3	1	3	2
2301001421	1	1	1	3	1	1	1	4	10	3	1	1	1	1	1	1	1	0	0	1	1	1	1	1	1	1	1	1	2	2	1	2	1	2	2	2	1	1	16	1		1	2	2	2	2
2301001422	1	1	1	4	14	1	1	1	20	5	1	1	1	1	1	1	1	0	0	1	1	1	1	1	1	1	0	2	2	2	2	1	2	1	2	2	1	2	17	1		1	8	2	2	2
2301001423	1	1	1	4	1	1	3	4	15	3	1	1	1	1	1	1	1	0	0	2		0	0	0	1	0	0	2	2	2	2	1	1	2	2	2	1	2	17	2	19	1	1	2	2	2
2301001424	2	1	1	3	4	3	3	2	70	4	1	0	1	1	1	1	1	0	0	2		0	0	1	0	0	1	1	1	1	1	1	2	2	1	1	2	2	20	1		2
2301001425	1	3	1	4	5	3	1	3	40	3	1	1	1	1	1	1	1	0	0	1	1	1	1	1	1	1	1	1	2	1	2	1	2	2	2	2	1	2	22	1		1	1	1	3	2
2301001426	1	2	2	4	5	4	1	4	15	3	1	1	1	1	1	1	1	0	0	1	1	1	1	1	1	1	1	2	2	2	2	1	2	1	1	2	1	2	19	1		1	1	1	3	2
2301001427	1	3	2	5	15	6	3	4	20	5	1	1	1	1	1	1	1	1	0	1	1	1	1	0	1	1	1	2	2	2	1	2	2	2	2	2	2	2	16	2	20	1	1	1	2	2
2301001428	1	1	1	5	1	1	1	4	20	3	1	1	1	1	1	1	1	0	0	2		1	1	1	1	1	1	2	2	2	1	2	2	2	2	2	2	2	18	1		1	2	1	2	2
2301001430	1	2	1	4	15	3	1	5	200	5	1	0	1	1	1	1	1	0	0	1	1	1	1	1	1	1	1	2	2	2	2	2	2	2	2	2	2	2	16	1		1	3	1	3	2
2301001431	1	1	1	5	1	1	3	5	20	5	1	1	1	1	1	1	1	0	0	1	1	1	1	1	0	1	1	1	1	2	2	1	2	2	1	2	2	2	20	1		1	3	1	2	2
2301001432	2	1	1	5	7	3	3	2	20	4	1	1	1	1	1	1	1	0	0	1	1	1	0	0	0	1	0	2	2	1	2	1	2	2	2	2	2	2	19	1		1	1	1	2	2
2301001433	1	1	1	5	1	1	4	5	3	4	3	0	0	0	0	0	0	0	0	2		0	0	0	0	0	0	2	2	2	2	2	2	2	2	2	1	2	19	1		1	3	2	1	2
2301001435	1	1	2	5	1	1	1	4	20	3	1	1	1	1	1	1	1	1	0	2		0	0	1	1	1	1	2	2	2	2	2	2	2	2	2	1	2	19	1		2
2301001436	1	3	1	5	1	2	1	4	35	3	1	1	1	1	1	1	1	0	0	2		1	1	1	0	0	1	1	2	1	2	2	1	2	2	2	1	2	16	1		1	1	1	2	2
2301001437	1	1	1	5	15	1	1	4	500	3	1	1	1	1	1	1	1	0	0	1	1	1	1	1	1	1	1	2	2	2	2	2	1	1	1	2	2	2	17	2	20	1	2	2	2	2
2301001438	1	1	1	5	7	3	3	4	20	4	1	1	1	1	1	1	1	0	0	1	1	1	1	1	1	1	1	1	2	2	1	1	2	2	1	2	1	2	18	1		1	1	1	3	2
2301001439	1	1	1	4	12	2	3	4	100	3	1	1	1	1	1	1	1	0	1	1	1	1	1	1	1	1	1	1	2	2	2	2	2	2	2	2	1	2	16	2	26	1	2	1	2	2
2301001440	4	1	1	5	15	3	1	2	3	6	1	1	1	1	1	1	1	0	0	2		0	0	1	1	1	0	1	1	1	1	2	2	2	2	2	2	2	30	2	30	1	2	1	2	2
2301001441	1	1	1	5	14	2	1	4	200	3	1	1	1	1	1	1	1	0	0	1	1	1	1	1	1	1	1	1	1	1	1	1	2	1	1	2	1	2	20	2	20	1	10	1	2	2
2301001442	1	2	1	5	1	1	1	4	20	3	1	1	1	1	1	1	1	0	0	2		0	0	0	0	0	0	1	1	1	1	1	1	2	2	2	1	1	19	1		1	3	1	2	2
2301001443	4	1	1	4	15	2	3	2	1000	3	1	1	1	1	1	1	1	0	0	1	1	1	1	1	1	1	1	1	1	1	1	1	1	2	1	1	1	1	20	1		1	8	2	2	2
2301001444	1	2	1	5	4	3	1	1	150	3	1	1	1	1	1	1	1	0	0	2		1	1	1	1	1	1	1	2	2	2	1	2	1	1	2	1	2	22	1		1	10	1	2	2
2301001445	1	2	1	4	1	1	1	4	10	1	1	1	1	1	1	1	1	0	0	2		1	1	1	1	1	1	1	2	2	2	1	2	2	1	2	1	2	16	1		1	4	2	2	2
2301001446	1	1	1	5	5	4	3	4	50	2	1	1	1	1	1	1	1	0	1	2		0	0	0	0	0	0	1	1	2	1	2	2	2	1	2	2	2	23	1		1	4	1	3	2
2301001447	1	1	1	5	12	3	1	5	50	3	1	1	1	1	1	1	1	0	0	2		1	1	1	0	0	1	2	2	2	2	1	2	2	2	2	2	2	33	1		2
2301001448	2	1	1	4	12	3	3	2	2	6	1	1	1	1	1	1	1	0	0	2		1	1	0	0	0	1	1	2	1	1	1	2	2	1	1	1	2	15	1		1	2	2	2	2
2301001449	1	1	1	4	5	2	1	5	100	3	1	1	1	1	1	1	1	0	0	1	1	1	1	1	1	1	1	2	2	1	2	1	2	2	1	2	2	2	25	2	28	1	1	1	3	2
2301001450	1	3	1	5	1	1	3	4	100	3	1	1	1	1	1	1	1	0	0	1	1	1	1	1	1	1	1	2	2	1	1	1	2	2	1	1	1	2	12	2	19	1	6	1	3	2
2301001451	1	1	1	5	15	4	1	4	100	3	1	1	1	1	1	1	1	0	1	2		0	0	0	0	0	1	2	2	2	2	2	2	2	1	2	1	2	17	1		1	2	2	1	2
2301001452	1	2	1	5	1	1	1	4	60	4	1	1	1	1	1	1	1	0	1	1	1	1	1	1	0	1	1	1	2	2	1	1	2	2	1	1	1	2	17	1		1	2	1	2	2
2301001453	1	3	1	4	15	3	1	4	10	3	1	1	1	1	1	1	1	0	0	1	1	0	0	1	0	1	1	1	1	1	2	1	2	2	2	2	1	2	18	1		1	2	1	3	2
2301001454	4	1	1	4	7	3	1	3	60	3	1	1	1	1	1	1	1	0	0	1	1	1	1	1	0	1	1	2	2	1	1	1	2	2	1	1	1	2	16	1		1	3	1	3	2
2301001455	1	1	1	5	1	1	3	4	8	3	1	1	1	1	1	1	1	0	0	2		0	0	0	0	0	0	2	2	2	2	2	2	2	2	2	1	2	19	1		1	2	2	2	2
2301001456	2	3	1	3	7	4	3	3	4	2	1	1	1	1	1	1	1	0	1	2		1	1	0	0	0	0	1	1	2	1	2	2	2	2	2	2	2	23	2	32	1	3	2	2	2
2301001457	1	1	1	3	15	2	1	3	5	4	1	1	1	1	1	1	1	0	1	1	1	1	1	0	0	1	1	1	2	1	1	1	1	2	1	2	2	2	30	1		1	1	1	3	2
2301001458	1	2	1	5	1	1	3	3	15	4	1	1	1	1	1	1	1	0	1	2		0	0	0	0	0	1	2	2	1	1	2	2	2	1	1	2	1	18	1		1	10	1	2	2
2301001459	1	2	1	5	12	6	3	4	10	3	1	0	1	1	1	1	1	0	1	2		0	0	0	0	0	0	2	2	2	2	1	2	2	2	2	1	2	19	1		1	10	1	3	2
2301001460	1	1	1	4	14	1	4	4	15	4	1	1	1	1	1	1	1	0	0	1	1	1	1	1	1	1	0	1	1	1	1	1	2	2	2	2	1	2	20	1		1	14	1	2	2
2301001461	1	1	1	4	7	3	3	3	35	4	5	1	1	1	1	1	1	0	0	2		1	1	0	0	0	1	2	2	1	2	1	2	2	1	2	2	2	24	1		1	2	2	2	2
2301001462	1	1	1	3	7	3	1	3	20	3	1	1	1	0	1	1	1	0	1	2		0	0	0	0	0	0	1	1	1	2	2	2	2	2	2	2	2	25	2	30	1	2	2	1	2
2301001463	1	1	1	4	15	3	1	5	200	3	1	1	1	1	1	1	1	0	0	1	1	1	1	1	0	1	0	2	2	2	2	2	2	2	2	2	2	2	26	1		1	1	2	2	2
2301001464	4	1	1	4	14	1	1	5	20	3	1	1	1	1	1	1	1	0	1	1	1	1	1	1	0	1	0	2	2	2	1	1	2	2	2	2	2	2	18	2	33	1	1	2	2	2
2301001465	1	1	1	5	1	1	1	2	19	4	1	1	1	1	1	1	1	0	0	1	2	1	1	1	0	1	1	2	2	2	2	1	2	2	1	1	1	1	22	1		1	3	2	2	2
2301001466	2	1	1	4	14	2	3	2	15	4	1	0	1	1	1	1	1	1	1	1	2	0	0	1	0	1	1	2	2	1	2	1	2	2	2	2	2	2	23	2	35	1	3	2	1	2
2301001467	1	1	1	5	1	1	1	4	180	3	1	1	1	1	1	1	1	0	0	1	1	1	1	1	1	1	1	2	2	2	2	1	2	1	1	2	2	2	18	1		1	15	1	3	2
2301001468	1	1	1	5	1	1	1	4	200	4	1	1	1	1	1	1	1	0	0	1	1	1	1	1	1	1	1	2	2	2	2	1	2	2	1	1	1	2	20	1		1	20	2	2	2
2301001469	2	1	1	4	4	3	3	2	10	4	5	1	1	1	1	1	1	1	1	2		0	0	0	0	0	0	1	1	1	1	2	2	2	2	2	2	2	24	1		2
2301001470	2	1	1	4	7	3	3	3	30	3	1	1	1	1	1	1	1	0	1	2		1	1	0	0	0	1	2	2	1	2	2	2	2	1	2	1	2	18	2	40	1	5	1	2	2
2301001472	1	2	1	5	2	2	1	4	200	4	5	1	1	1	1	0	1	0	1	2		0	0	0	0	0	0	2	2	2	2	1	2	2	2	2	1	2	25	1		1	3	2	2	2
2301001473	1	2	1	5	2	2	1	4	100	3	1	1	1	1	1	1	1	0	1	2		0	0	1	0	0	0	1	1	1	1	1	2	1	2	2	1	2	29	1		2
2301001474	1	2	1	3	15	2	1	4	100	4	1	0	1	0	1	0	1	0	1	1	2	1	1	1	1	1	1	1	2	2	1	1	2	2	1	2	1	2	21	1		1	4	2	1	2
2301001475	2	1	1	3	7	4	4	5	8	3	1	0	1	1	1	0	1	0	1	2		0	0	0	0	1	0	1	2	2	2	1	2	2	2	2	1	2	24	2	24	1	2	1	2	2
2301001476	1	2	1	4	12	2	1	2	6	5	1	1	1	1	1	1	1	0	1	2		1	1	0	1	0	0	1	1	2	2	1	2	2	2	2	2	2	26	1		1	3	1	2	2
2301001477	1	3	1	5	4	3	3	4	300	4	1	1	1	1	1	1	1	0	1	1	2	1	1	1	1	1	0	1	1	1	2	2	2	2	2	1	1	2	18	2	22	1	1	1	3	2
2301001478	1	1	1	4	14	1	1	4	30	3	1	0	0	1	0	0	0	0	0	2		0	1	1	0	0	0	2	2	2	1	1	2	2	2	2	1	1	19	1		1	9	1	3	2
2301001479	2	2	1	3	5	4	3	4	10	4	1	1	1	1	1	0	1	0	0	2		0	0	0	0	0	0	1	2	1	2	2	2	2	2	2	1	2	31	2	31	1	1	1	3	2
2301001480	1	3	1	5	1	1	4	5	16	4	1	1	1	1	1	1	1	0	1	1	1	1	1	1	1	1	1	1	2	1	2	1	2	2	2	1	1	2	15	2	15	1	1	1	3	2
2301001481	1	1	1	4	7	2	1	4	40	3	1	1	1	1	1	1	1	0	1	1	1	1	1	1	0	1	1	1	2	2	1	1	2	2	1	2	1	2	22	1		1	2	1	3	2
2301001482	1	1	1	5	7	3	1	4	200	5	6	1	1	1	1	1	1	0	1	1	1	1	1	1	0	1	1	1	2	2	1	1	2	1	1	2	1	2	17	1		1	2	1	3	2
2301001483	1	1	1	4	15	4	1	4	50	3	6	1	1	1	1	1	1	0	0	1	1	1	1	1	1	1	1	1	1	1	1	1	1	1	1	2	1	2	19	1		1	2	1	3	2
2301001484	1	1	1	4	14	1	3	4	35	4	1	1	1	1	1	1	1	0	0	1	1	1	1	1	1	1	1	2	2	1	2	1	2	1	1	1	1	1	16	1		1	1	1	3	2
2301001485	1	1	1	4	1	1	3	4	10	6	1	0	0	1	1	0	1	1	1	2		1	0	0	0	0	1	2	2	2	1	2	2	2	2	2	1	1	19	1		1	2	1	3	2
2301001486	1	1	1	5	1	1	3	4	30	5	1	1	1	1	1	1	1	0	0	2		1	0	0	0	0	1	2	1	2	2	2	1	2	1	2	1	2	20	1		1	4	1	3	2
2301001487	1	1	1	5	5	4	1	1	50	5	1	1	1	1	1	1	1	0	0	1	1	1	1	1	1	1	1	1	2	1	1	1	2	1	2	2	1	2	18	2	22	1	15	1	3	1	3	1	3
2301001488	1	2	1	4	1	1	1	4	30	3	1	1	1	1	1	1	1	0	0	2		0	0	0	1	0	1	1	2	1	1	1	2	2	2	1	1	2	16	1		1	2	2	2	2
2301001489	1	1	1	3	5	1	1	4	100	3	1	1	1	1	1	1	1	0	0	1	1	1	1	1	1	1	1	2	2	2	2	1	2	1	2	2	1	2	14	1		1	2	1	3	2
2301001490	1	2	1	5	14	1	1	4	60	3	1	1	1	1	1	1	1	0	0	1	1	1	1	1	1	1	1	2	2	2	2	1	2	2	1	1	1	2	21	1		1	1	1	2	2
2301001491	1	1	2	4	15	1	3	4	15	5	1	0	1	1	1	1	1	0	0	1	1	1	1	1	0	1	1	1	2	1	2	1	1	2	1	1	1	1	15	2	17	1	1	2	2	2
2301001492	1	1	1	3	7	2	3	3	15	3	1	1	1	1	1	1	1	1	1	2		1	1	1	1	0	1	2	1	1	2	1	1	1	1	1	2	2	22	2	26	2
2301001493	4	1	1	3	7	2	3	3	20	3	1	1	1	1	1	1	1	1	0	2		1	1	1	1	1	1	2	1	1	1	1	1	1	1	1	2	2	25	2	30	2
2301001494	1	1	1	3	15	1	1	3	30	6	1	1	1	1	1	1	1	0	0	2		1	1	1	0	0	1	1	1	1	1	1	2	2	1	2	1	2	25	1		2
2301001495	4	1	1	4	7	3	1	2	100	3	1	1	1	1	1	1	1	0	0	2		1	1	1	0	0	1	1	2	2	1	2	2	2	1	2	2	2	20	2	20	1	2	1	3	2
2301001496	2	1	1	4	14	1	1	2	100	5	1	1	1	1	1	1	1	0	0	1	2	1	1	1	1	1	1	1	2	2	1	1	2	2	1	2	2	2	28	1		1	3	1	2	2
2301001497	1	1	1	4	5	3	1	4	130	5	6	1	1	1	1	1	1	0	0	1	2	1	1	1	0	1	1	1	1	2	2	1	1	2	1	2	1	2	23	1		1	10	1	3	2
2301001498	4	1	1	5	5	3	1	1	200	5	6	1	1	1	1	1	1	0	0	1	1	1	1	0	1	1	1	1	1	2	2	2	2	1	2	2	2	2	30	2	30	1	2	2	2	2
2301001499	1	2	1	4	5	4	1	1	100	3	1	1	1	1	1	1	1	0	0	1	1	1	1	1	1	1	1	1	2	2	1	1	2	2	2	2	1	2	26	1		1	15	1	3	2
2301001500	1	2	1	4	5	6	1	3	350	3	5	0	1	1	1	1	1	0	0	1	1	1	1	1	1	1	1	2	2	2	2	2	2	2	1	2	2	2	19	1		1	6	1	3	2
2301001501	1	1	1	4	14	1	1	3	20	2	6	1	1	1	1	1	1	0	0	1	1	1	1	1	0	1	1	2	2	2	2	1	1	2	2	2	2	2	30	1		1	5	1	2	2
2301001502	1	1	1	4	14	2	1	1	20	5	1	1	1	1	1	1	1	0	0	1	1	1	1	1	1	1	1	1	1	1	2	2	2	2	2	2	2	2	18	1		1	3	1	2	2
2301001503	1	2	1	5	5	1	1	4	10	5	6	1	1	0	1	1	1	0	0	1	1	1	1	1	1	1	1	1	1	2	2	2	2	2	1	2	2	2	16	1		1	2	2	1	2
3201001001	1	1	1	5	5	3	1	2	100	3	1	1	1	1	1	0	1	0	0	1	1	1	1	1	1	1	1	2	2	2	2	1	1	1	1	2	2	2	11	1	11	1	2	2	2	1	1	1	3
3201001002	1	1	1	5	1	1	1	4	50	5	6	1	1	1	1	1	1	0	0	2		1	1	1	0	0	1	2	2	1	1	2	2	2	2	2	1	2	21	1	21	1	1	1	3	2
3201001003	1	1	1	5	1	2	1	4	35	3	1	1	1	1	1	1	1	0	0	2		1	0	1	0	0	1	2	2	2	2	1	1	2	1	2	1	2	26	1	26	1	1	1	3	2
3201001004	1	1	1	5	1	1	3	3	10	3	6	1	1	1	1	1	1	0	0	1	1	1	0	1	1	1	1	2	2	2	1	2	1	2	2	2	2	2	21	2	21	1	1	2	2	2
3201001005	1	1	1	4	5	2	3	2	20	3	6	1	1	1	1	0	1	0	0	1	2	1	1	1	1	1	1	1	2	2	2	2	2	2	1	1	1	2	18	2	25	1	6	2	2	2
3201001006	1	3	1	5	15	4	3	4	30	5	6	1	1	1	1	1	1	0	0	1	1	1	1	1	0	1	1	2	2	2	2	1	1	1	1	2	1	2	21	2	22	1	3	1	2	1	1	1	3
3201001007	1	1	1	5	1	1	3	4	35	3	6	1	1	1	1	1	1	0	0	2		1	1	1	0	1	1	1	1	1	1	1	1	1	1	1	1	1	21	1	18	1	1	1	3	2
3201001008	1	1	1	5	1	2	1	1	400	3	1	1	1	1	1	1	1	0	0	2		1	0	0	0	0	1	2	2	2	2	2	2	2	1	2	1	1	18	1	18	1	3	1	3	2
3201001009	2	1	1	2	5	4	3	1	100	3	6	1	1	1	1	0	0	0	1	1	1	1	1	1	1	1	1	2	2	2	2	2	1	1	2	2	2	2	18	1	18	1	50	2	2	1	8	1	3
3201001010	1	1	1	5	15	6	1	1	15	3	1	1	1	1	1	1	1	0	1	2		1	0	0	0	0	1	2	2	2	2	2	2	2	2	2	1	2	24	1	24	1	5	2	2	2
3201001011	1	1	1	5	1	1	1	4	55	5	6	1	1	1	1	1	1	0	0	2		0	0	0	0	0	1	1	1	1	1	1	2	1	1	1	1	1	18	1	18	1	1	1	2	2
3201001012	2	1	1	4	5	3	3	1	40	3	1	1	1	1	1	1	1	0	0	1	1	1	0	1	1	1	1	2	2	2	2	1	1	1	1	2	2	2	22	1	22	1	10	2	2	2
3201001013	1	3	1	4	16	2	3	4	3	3	1	1	1	1	1	0	1	0	0	2		1	0	1	0	0	1	1	2	2	1	2	2	2	2	2	2	2	20	1	20	1	1	1	3	2
3201001014	1	1	1	5	1	2	1	4	45	5	6	1	1	1	1	1	1	0	0	2		0	0	1	0	0	1	1	2	2	1	1	1	2	2	2	1	2	22	1	22	1	1	1	2	2
3201001015	1	1	1	5	1	1	1	4	16	3	4	1	1	1	1	1	1	0	0	2		0	0	1	0	0	1	2	2	2	2	1	2	2	2	2	1	1	20	1	20	1	1	1	3	2
3201001016	2	2	1	3	5	2	3	2	16	5	1	1	1	1	1	1	1	0	1	2		1	1	0	1	0	1	1	2	2	1	2	2	2	2	2	2	2	21	2	25	1	12	2	1	2
3201001017	1	1	1	5	1	1	1	4	8	3	1	1	1	1	1	1	1	0	0	1	1	0	0	1	0	1	0	2	2	2	2	2	2	2	2	2	1	2	22	1	22	2
3201001018	1	2	1	5	15	4	3	4	15	4	1	1	1	1	1	1	1	0	0	2		0	0	0	0	0	1	2	2	2	2	1	2	2	2	2	1	2	24	1	24	2
3201001019	1	3	1	5	5	3	1	1	200	3	1	1	1	1	1	1	1	0	0	2		0	0	0	0	0	1	1	2	1	2	2	2	1	2	2	2	2	17	2	23	1	2	2	2	2
3201001020	1	3	1	5	4	4	1	2	20	5	1	1	1	1	1	1	1	0	0	2		1	1	0	0	0	1	2	2	2	2	2	1	1	1	2	2	2	21	1	21	1	2	1	2	1	2	2
3201001021	1	1	1	4	5	4	3	1	50	3	1	1	0	1	1	1	1	0	0	2		1	0	0	0	0	1	2	2	2	2	2	2	2	2	2	1	2	20	2	23	1	8	2	2	2
3201001022	1	3	1	4	16	5	3	4	50	4	1	1	1	1	1	1	1	0	1	2		0	0	0	0	0	1	1	2	1	1	1	1	2	1	1	1	2	14	2	18	1	12	1	3	2
3201001023	1	1	1	5	1	1	1	4	20	3	6	1	1	1	1	1	1	0	0	2		1	1	1	0	1	1	1	2	2	1	1	2	2	2	2	1	1	20	1	20	1	2	1	2	2
3201001024	1	1	1	5	1	1	1	4	30	3	6	1	1	1	1	1	1	0	0	1	1	1	1	1	0	1	1	1	2	2	2	2	2	2	1	2	1	1	21	1	21	1	1	1	2	2
3201001025	1	1	1	5	15	4	1	4	60	5	1	1	1	1	1	1	1	0	0	1	1	1	1	1	1	1	1	2	2	2	2	2	1	1	1	2	1	2	20	2	25	1	4	1	3	2
3201001026	4	1	1	4	7	4	3	5	20	4	1	0	1	1	1	1	1	0	1	2		1	0	0	0	0	0	1	2	1	2	2	2	2	1	2	2	2	23	2	32	1	2	1	2	2
3201001027	1	2	1	5	15	3	3	4	8	4	1	1	1	1	1	1	1	0	1	1	1	0	0	0	0	1	1	2	2	2	2	2	2	2	2	2	1	2	25	2	26	1	3	1	2	2
3201001028	1	1	1	4	15	3	3	1	7	3	1	1	1	1	1	1	1	0	1	2		1	0	1	0	0	0	1	1	1	2	1	2	2	1	1	1	2	25	1	25	2
3201001029	1	2	1	5	15	3	1	4	70	3	1	1	1	1	1	1	1	0	1	1	1	1	1	1	1	1	1	1	2	2	2	2	2	2	1	2	1	2	19	1	19	1	2	1	2	2
3201001030	1	2	1	5	5	6	1	4	30	3	1	1	1	1	1	1	1	0	0	1	1	0	0	0	1	1	1	2	2	2	1	1	2	2	1	2	2	2	25	1	25	1	1	1	3	2
3201001031	1	3	1	5	15	6	1	2	10	3	1	1	1	1	1	1	1	0	0	2		1	1	1	0	0	1	1	2	2	2	2	2	2	2	2	1	2	16	1	16	1	20	1	3	2
3201001032	2	1	1	4	15	3	1	2	7	4	1	1	1	1	1	1	1	0	0	2		1	0	0	0	0	1	2	2	2	2	1	2	2	2	2	2	2	19	1	19	1	5	1	2	2
3201001033	1	1	1	5	1	1	1	4	30	3	1	1	1	1	1	1	1	0	1	1	1	0	0	0	0	1	1	2	2	2	2	2	2	2	1	2	2	2	20	1	20	1	1	2	2	2
3201001034	1	2	1	4	5	4	3	3	15	2	1	1	1	1	1	1	1	0	0	2		0	0	0	0	0	1	1	2	1	2	2	2	2	1	2	2	2	14	2	16	1	1	2	1	2
3201001035	1	1	1	5	15	5	3	1	10	4	1	1	1	1	1	1	1	0	0	1	1	1	1	0	1	1	1	2	2	2	2	2	2	2	2	2	1	2	16	2	22	1	1	2	2	2
3201001036	2	1	1	3	15	3	1	5	4	3	1	0	1	1	1	1	1	0	1	2		1	0	1	0	0	1	2	2	2	2	2	2	2	1	2	2	2	16	1	16	1	2	2	1	2
3201001037	1	1	1	5	1	1	1	4	30	4	1	1	1	1	1	1	1	0	0	2		0	0	0	0	0	1	2	2	2	1	2	2	2	2	2	1	2	20	1	20	1	3	1	3	2
3201001038	1	1	1	5	1	1	1	4	50	3	6	1	1	1	1	1	1	0	0	1	1	1	1	1	1	1	1	2	2	2	2	2	2	1	2	2	1	2	20	1	19	1	2	1	3	2
3201001039	1	1	2	5	1	2	3	4	10	3	4	1	1	1	1	1	1	0	0	1	1	1	1	1	0	1	0	2	2	2	2	2	1	1	2	2	2	2	18	2	18	1	2	1	2	2
3201001040	2	2	1	4	4	4	3	2	6	3	1	1	1	1	1	1	1	0	1	2		0	1	0	1	1	0	2	2	2	2	1	2	2	2	2	2	2	18	2	18	2
3201001041	1	3	1	5	15	4	3	1	8	4	5	1	1	1	1	1	1	0	0	2		1	1	1	0	0	1	2	2	1	1	2	2	2	2	2	2	2	20	2	23	1	4	1	3	2
3201001042	1	1	1	5	15	6	3	2	5	3	1	1	1	1	1	1	0	0	0	2		0	0	0	0	0	1	2	2	2	2	2	2	2	1	1	1	2	20	1	20	2
3201001043	1	1	1	5	1	1	3	4	10	4	1	1	1	1	1	1	1	0	0	2		0	0	0	0	0	0	2	1	2	1	2	2	2	2	2	2	2	21	1	21	2
3201001044	1	3	1	5	1	1	3	4	20	4	1	1	1	1	1	1	1	0	1	2		0	0	0	0	0	1	1	2	2	2	2	2	2	1	1	2	2	19	2	22	1	2	1	2	2
3201001045	2	2	1	4	5	3	1	2	4	6	1	1	1	1	1	1	1	0	1	2		0	0	1	0	1	1	1	2	2	1	2	2	2	2	2	1	2	26	2	30	1	2	1	3	2
3201001046	1	1	1	5	12	6	1	3	5	4	1	1	1	1	1	1	1	0	0	2		0	0	0	0	0	1	1	2	2	2	2	2	2	1	2	1	2	20	1	20	2
3201001047	1	1	1	5	1	3	3	4	5	3	4	1	1	1	1	1	1	0	0	1	1	0	0	0	0	1	0	1	2	2	1	2	1	2	2	2	1	2	18	1	18	1	1	2	1	2
3201001048	1	1	1	5	15	6	4	4	5	4	1	1	1	1	1	1	1	0	0	2		1	1	0	0	0	0	1	1	1	2	2	2	2	2	2	2	2	20	2	22	1	2	1	3	2
3201001049	1	1	1	5	1	1	1	4	60	3	1	1	1	1	1	1	1	0	0	1	1	1	0	1	0	1	1	2	2	2	1	2	2	2	2	2	1	2	19	1	19	1	2	1	3	2
3201001050	1	1	1	5	1	1	1	4	10	4	1	1	1	1	1	1	1	0	0	2		0	0	1	0	0	0	2	2	2	1	2	2	2	2	1	1	1	15	1	15	1	1	1	3	2
3201001051	1	1	1	5	1	1	1	4	80	3	6	1	1	1	1	1	1	0	0	2		0	0	0	0	0	1	2	2	1	2	2	2	2	2	2	1	2	20	1	20	1	1	1	2	2
3201001052	1	1	1	5	1	1	1	5	7	2	1	1	1	1	1	1	1	0	1	2		0	0	0	0	0	1	2	2	2	1	2	2	2	2	2	1	2	21	1	21	1	1	1	2	2
3201001053	4	1	1	3	7	3	1	2	10	5	1	1	1	1	1	1	1	0	1	2		1	0	0	0	0	0	2	2	1	2	1	2	2	1	2	2	2	24	1	24	1	1	2	1	2
3201001054	2	3	1	3	7	3	1	2	0	5	1	1	1	1	1	1	1	0	0	1	1	1	0	1	0	1	1	2	2	2	2	2	2	2	1	2	2	2	18	1	18	1	1	2	1	2
3201001055	1	2	1	5	15	5	3	2	5	5	1	1	1	1	1	1	1	1	1	1	1	1	0	0	1	1	1	2	2	2	2	1	1	1	2	2	1	2	24	2	28	1	5	2	2	2
3201001056	2	2	1	4	5	6	3	5	100	5	1	1	1	1	1	1	0	0	1	2		1	0	0	1	0	0	2	2	1	2	2	2	2	1	2	1	2	21	1	21	1	5	2	1	2
3201001057	1	2	1	5	1	1	1	4	20	3	4	1	0	0	1	1	1	0	0	2		0	0	0	0	0	0	1	2	2	1	2	2	2	2	2	1	2	20	1	20	1	2	1	3	2
3201001058	1	1	1	5	15	4	1	3	6	3	1	1	1	1	1	0	1	0	0	2		0	0	0	0	0	0	2	2	2	2	2	2	2	2	2	1	2	24	1	24	2
3201001059	1	1	1	5	1	3	1	2	5	5	1	1	1	1	1	1	1	0	0	2		0	0	0	0	0	0	2	2	2	1	2	2	2	2	2	1	1	24	2	24	1	4	1	2	2
3201001060	1	3	1	5	1	1	1	3	4	1	1	1	1	1	1	1	1	0	0	1	1	0	0	0	0	1	1	2	2	2	1	2	2	2	2	2	2	2	19	1	19	1	1	1	3	2
3201001061	1	1	1	5	1	1	3	4	20	3	1	1	1	1	1	0	1	1	0	1	1	1	0	1	1	1	1	1	2	2	2	2	2	2	1	2	1	2	19	1	19	1	10	1	2	2
3201001062	1	1	1	5	1	1	1	4	20	3	6	1	1	1	1	1	1	0	0	1	1	1	1	0	1	1	1	2	2	2	1	1	2	2	1	2	1	2	23	1	23	2
3201001063	1	3	1	5	15	6	1	4	20	6	1	1	1	1	1	1	1	0	0	1	1	0	0	0	0	1	0	1	1	1	1	2	1	2	1	2	1	2	23	2	23	1	1	2	2	2
3201001064
3201001065	1	1	1	5	15	6	1	4	50	3	6	1	1	1	1	1	1	0	0	1	1	1	0	0	1	1	1	2	2	2	1	2	1	1	1	2	1	2	18	1	18	1	4	1	3	1	1	1	3
3201001066	1	1	1	5	1	1	1	4	10	3	6	1	1	1	1	0	1	0	0	2		0	0	0	0	0	1	2	2	2	2	1	2	2	1	2	1	2	19	1	19	1	3	2	2	2
3201001067	2	3	1	3	4	2	3	2	1	5	1	0	1	1	1	0	1	0	1	2		0	0	0	0	0	1	2	2	2	2	2	2	2	1	1	2	2	20	2	34	1	1	2	2	2
3201001068	4	3	1	4	5	3	1	2	1	2	1	1	1	1	1	0	1	0	1	1	1	0	0	0	1	0	1	1	2	2	2	2	2	2	2	2	2	2	21	2	24	1	1	2	1	2
3201001069	1	3	1	5	6	4	1	4	15	3	1	1	1	1	1	1	1	0	0	2		0	0	0	0	0	1	2	2	2	1	2	2	2	2	2	2	2	22	1	22	1	1	1	2	2
3201001070	1	1	1	5	1	1	1	4	10	3	1	1	1	1	1	1	1	0	0	1	1	0	0	0	0	1	0	2	2	2	2	1	2	2	2	2	1	2	19	1	19	1	2	1	3	2
3201001071	1	1	1	5	5	5	1	4	10	3	1	1	1	1	1	0	1	0	1	1	1	1	0	0	0	1	1	1	1	1	1	1	2	2	1	1	1	2	20	1	20	1	5	1	3	2
3201001072	1	1	1	5	2	4	1	4	80	2	1	1	1	1	1	1	1	0	0	2		1	0	1	0	0	1	2	2	2	2	2	2	2	2	2	1	2	22	1	22	1	1	1	3	2
3201001073	1	2	1	5	1	1	1	4	3	4	1	1	1	1	1	1	1	0	1	2		1	1	1	0	0	1	2	2	2	2	1	2	2	1	2	1	2	20	1	20	1	1	2	1	2
3201001074	1	1	1	5	12	4	1	4	10	3	1	1	1	1	1	1	1	0	0	1	1	0	0	1	0	1	0	2	2	2	2	2	2	2	2	2	1	2	21	1	21	1	3	1	3	2
3201001075	1	2	1	5	15	3	3	4	30	4	1	1	1	1	1	1	1	0	0	1	1	0	0	0	0	1	0	1	1	1	1	2	2	2	1	2	1	2	21	1	21	1	2	1	2	2
3201001076	1	1	1	5	1	1	1	4	18	4	1	1	1	1	1	1	1	0	1	2		1	0	0	0	0	1	2	2	1	2	2	2	2	1	2	1	2	22	1	22	1	3	2	2	2
3201001077	1	1	1	5	1	1	1	4	8	4	1	1	1	1	1	1	1	0	1	2		0	0	0	0	0	0	2	2	2	2	2	2	2	2	2	1	2	21	1	21	1	3	2	2	2
3201001078	1	2	1	5	1	1	4	4	15	3	1	1	1	1	1	1	1	0	0	2		0	0	1	0	0	1	2	2	2	2	1	2	2	1	1	1	2	22	1	22	2
3201001079	1	3	1	3	4	3	2	1	6	4	1	1	1	1	1	1	0	1	0	2		1	0	1	0	0	0	2	2	2	2	1	2	2	2	2	2	2	17	2	20	1	7	2	2	2
3201001080	1	2	1	5	1	1	3	4	4	4	6	1	1	1	1	1	1	0	0	2		0	0	1	0	0	0	2	2	2	2	2	2	2	1	2	1	2	22	1	22	1	1	2	2	2
3201001081	1	1	1	5	15	4	3	4	13	3	1	1	1	1	1	1	1	0	0	2		0	0	0	0	0	0	2	2	2	2	2	2	2	2	2	1	2	23	1	23	2
3201001082	2	1	1	4	7	3	1	2	5	4	1	1	1	1	1	1	1	0	1	2		1	0	1	0	0	1	2	2	1	2	2	1	2	1	2	2	2	25	2	34	1	2	1	3	2
3201001083	1	1	1	5	15	6	1	1	30	4	1	1	1	1	1	1	1	0	0	1	1	1	0	0	0	1	1	2	2	2	1	2	2	2	1	2	1	2	20	2	24	1	6	1	3	1	1	1	3
3201001084	1	1	1	5	16	4	1	4	8	3	1	1	1	1	1	1	1	0	0	2		0	0	0	0	0	1	2	2	2	2	2	2	2	2	2	2	1	20	1	20	2
3201001085	1	1	1	5	2	6	3	4	15	3	1	1	1	1	1	1	1	0	0	2		0	0	0	0	0	1	2	2	2	2	1	2	2	2	2	1	2	20	1	20	1	5	1	3	1	2	1	3
3201001086	1	2	1	5	16	1	3	4	6	3	6	1	1	0	1	1	1	0	1	2		0	0	0	0	0	0	1	2	2	2	2	2	2	2	2	1	2	21	1	21	1	1	2	2	2
3201001087	1	1	1	5	1	2	3	4	60	4	6	1	1	1	1	1	1	0	0	2		1	0	0	0	0	1	2	2	2	1	2	2	2	2	2	2	2	15	1	15	1	5	2	2	2
3201001088	1	1	1	5	1	1	1	4	30	3	1	1	1	1	1	1	1	0	1	2		0	0	0	0	0	1	1	1	2	2	2	2	2	1	2	1	2	22	1	22	1	1	1	2	2
3201001089	1	1	1	5	1	2	1	4	8	2	1	1	1	1	1	1	1	0	0	2		0	0	0	0	0	0	2	2	1	2	2	2	2	2	1	1	1	21	1	21	1	2	2	2	2
3201001090	2	1	1	5	2	6	3	1	15	3	1	1	1	1	1	1	1	0	1	2		0	0	0	0	0	0	2	2	2	2	2	2	2	1	2	1	2	22	2	39	1	1	2	2	2
3201001091	1	2	1	5	1	2	1	2	15	6	1	1	1	1	1	1	1	0	0	2		0	0	0	0	0	0	1	2	2	2	2	2	2	2	1	2	2	24	1	24	1	2	2	2	2
3201001092	4	1	2	5	16	3	1	2	4	5	1	1	1	1	1	1	1	0	0	2		1	0	0	0	0	1	2	2	1	2	2	2	2	1	2	2	2	23	1	23	2
3201001093	1	1	1	5	1	1	1	5	20	3	6	1	1	1	1	1	1	0	0	1	1	0	0	0	0	1	0	2	2	2	2	2	2	2	2	2	1	2	19	1	19	1	2	2	1	2
3201001094	1	2	1	5	1	3	1	4	15	2	1	1	1	1	1	1	1	0	1	2		0	0	0	0	0	1	2	2	2	2	2	2	2	2	2	1	2	22	1	22	1	6	2	2	2
3201001095	1	2	1	5	15	6	1	4	2	3	1	1	1	1	1	1	1	0	1	1	1	1	0	0	0	1	1	2	2	2	1	2	2	2	2	2	1	2	19	1	19	1	1	2	1	2
3201001096	1	2	1	5	15	5	1	2	1	4	1	1	1	1	1	1	1	0	0	2		0	0	0	0	0	0	1	2	2	2	2	2	2	2	2	2	2	12	1	12	1	3	2	2	2
3201001097	1	1	1	5	1	1	1	1	10	3	1	1	1	1	1	1	1	0	1	2		0	0	0	0	0	1	2	2	2	2	2	1	2	1	2	2	2	22	1	22	1	1	2	2	2
3201001098	1	1	1	4	16	5	3	4	20	4	1	1	1	1	1	1	1	0	1	2		0	0	0	0	0	1	1	2	2	2	2	2	2	2	2	1	2	20	1	20	1	1	1	2	2
3201001099	1	3	1	5	5	4	2	1	50	3	1	1	1	1	1	1	1	0	0	2		0	0	0	0	0	1	2	2	2	1	2	2	2	2	2	2	2	17	2	19	1	24	1	2	1	24	1	2
3201001100	1	1	1	5	1	1	1	4	25	3	1	1	1	1	1	1	1	0	0	2		0	0	1	0	0	1	1	1	2	1	2	2	2	1	2	1	1	17	2	20	1	2	1	2	2
3201001101	2	1	1	4	7	3	1	2	8	3	1	1	1	1	1	1	1	0	1	2		0	0	0	0	0	0	1	1	2	1	2	2	2	2	2	2	2	26	2	45	2
3201001102	1	2	1	4	15	4	3	4	7	4	1	1	1	1	1	1	1	0	1	2		0	0	0	0	0	0	2	2	2	2	2	2	2	2	1	2	2	21	2	24	1	5	1	2	2
3201001103	1	1	1	5	1	1	3	4	10	3	1	1	1	1	1	1	1	0	0	2		0	0	0	0	0	1	2	2	2	2	2	2	2	2	2	1	1	16	1	16	1	1	2	1	2
3201001104	1	1	1	5	1	1	3	4	4	4	1	1	1	1	1	1	1	0	0	2		0	0	0	0	0	0	2	2	2	2	2	2	2	2	2	1	2	20	1	20	1	1	2	2	2
3201001105	1	3	1	5	1	1	3	4	10	3	1	1	1	1	1	1	1	0	0	2		0	0	0	0	0	0	2	2	1	1	2	2	2	2	2	1	2	23	1	23	2
3201001106	1	1	1	5	1	1	1	4	4	4	1	1	1	1	1	1	1	0	0	2		0	0	0	0	0	0	1	2	2	1	2	2	2	2	2	1	2	20	1	20	1	2	2	2	2
3201001107	4	1	1	5	5	6	1	4	4	3	1	1	1	1	1	1	1	0	0	2		1	0	0	0	0	1	1	1	1	2	2	2	2	2	2	1	2	24	2	27	1	2	1	3	1	1	1	3
3201001108	1	1	1	5	2	5	1	4	5	3	1	1	0	1	1	1	1	0	0	2		0	0	0	0	0	0	1	1	1	2	2	2	2	2	1	1	2	16	2	20	1	3	1	3	1	1	1	3
3201001109	1	3	1	5	15	4	3	4	10	3	1	1	1	1	1	1	1	0	1	2		0	0	0	0	0	1	1	2	1	2	1	2	2	2	2	2	2	20	1	20	1	6	1	3	2
3201001110	1	1	1	5	15	3	1	1	15	3	4	1	1	1	1	1	1	0	0	2		1	0	0	0	0	1	1	1	1	1	1	1	1	1	1	1	1	20	1	20	1	2	2	2	2
3201001111	1	3	1	5	15	4	3	4	2	2	4	1	1	1	1	1	1	0	0	2		0	0	1	0	0	0	2	2	2	2	1	1	2	2	2	1	2	15	1	15	2
3201001112	1	3	1	5	15	4	3	4	6	4	1	1	1	1	1	1	1	0	1	2		0	0	0	0	0	0	2	2	2	2	2	2	2	2	2	1	2	17	2	18	1	2	2	2	2
3201001113	1	3	1	5	1	1	1	4	18	3	1	1	1	1	1	1	1	0	0	2		1	0	0	0	0	1	1	2	2	1	2	2	2	1	2	1	2	20	1	20	1	1	1	2	2
3201001114	1	1	1	5	1	1	1	4	30	2	1	1	1	1	1	1	1	0	1	2		0	0	0	0	0	0	1	2	2	1	2	2	2	2	2	1	2	19	1	19	1	3	1	3	2
3201001115	2	1	1	3	16	3	1	4	20	4	1	1	1	1	1	0	1	0	0	1	1	1	1	1	0	1	1	2	2	1	2	2	2	2	2	2	1	2	20	1	20	1	6	1	3	2
3201001116	1	1	1	4	15	3	1	1	15	3	1	1	1	1	1	1	1	0	0	1	1	1	1	1	1	1	1	2	2	2	2	2	2	2	1	2	1	2	24	1	24	1	3	1	3	2
3201001117	1	1	1	5	1	1	3	4	5	3	1	1	1	1	1	1	1	0	0	2		0	0	0	1	0	0	2	2	2	2	2	2	2	2	2	1	2	20	1	20	1	4	1	2	2
3201001118	1	1	1	5	1	1	3	4	20	5	5	1	1	1	1	1	1	1	0	1	1	0	0	0	0	0	1	2	2	2	2	2	2	2	2	2	1	2	20	1	20	2
3201001119	1	1	1	5	15	6	1	4	20	3	1	1	1	1	1	1	1	0	0	2		0	0	0	0	0	1	2	2	2	2	2	2	2	2	2	1	2	18	1	18	1	4	1	3	2
3201001120	2	1	1	5	12	4	3	4	10	1	1	1	1	1	1	1	1	0	0	1	1	1	0	0	1	1	1	2	2	1	1	2	2	2	2	2	1	2	18	1	18	1	3	1	2	2
3201001121	1	2	1	5	15	4	3	4	10	3	1	1	1	1	1	1	1	0	1	2		0	0	0	0	0	0	2	2	1	1	2	2	2	2	2	1	2	22	1	22	1	3	1	2	2
3201001122	1	1	1	5	2	4	1	2	1	5	1	1	1	1	1	1	1	0	0	1	1	0	0	0	0	1	0	2	1	2	1	2	2	2	2	2	2	2	22	1	22	1	15	2	2	2
3201001123	1	2	1	5	1	1	1	4	300	5	1	1	1	1	1	1	1	0	0	2		0	0	0	0	0	1	2	2	2	2	2	2	2	2	1	1	2	20	1	20	1	8	2	2	2
3201001124	1	1	1	5	1	1	1	4	30	4	1	1	1	1	1	1	1	0	1	2		0	0	0	0	0	0	2	2	2	2	2	2	2	2	2	1	1	22	1	22	1	2	1	3	2
3201001125	1	3	1	5	15	6	1	4	6	5	1	1	1	1	1	1	1	0	0	2		0	0	0	0	0	0	1	2	2	1	2	2	2	2	2	1	1	16	1	16	1	2	1	2	2
3201001126	1	1	1	5	15	4	1	4	40	3	1	1	1	1	1	1	1	0	0	2		1	1	1	0	0	1	2	2	2	1	1	2	2	2	2	2	2	20	1	20	1	1	1	3	2
3201001127	1	1	1	5	1	1	3	4	10	3	1	1	1	1	1	1	1	0	0	2		0	0	0	0	0	1	1	1	1	1	2	2	2	2	2	1	1	21	1	21	2
3201001128	1	1	1	5	1	1	1	4	15	4	1	1	1	1	1	1	1	0	0	2		0	0	1	0	0	1	2	2	2	2	1	2	2	2	2	1	1	22	1	22	1	1	1	2	2
3201001129	2	3	1	4	15	3	3	5	10	3	1	1	1	1	1	0	1	0	0	2		0	0	0	0	0	0	2	2	2	2	1	2	2	2	2	2	2	18	2	24	1	4	2	2	2
3201001130	1	1	1	5	16	6	1	4	16	6	1	1	1	1	1	1	1	0	1	2		0	0	0	0	0	0	2	2	2	2	2	2	2	2	1	1	2	21	2	22	1	1	1	3	2
3201001131	2	1	1	5	15	4	1	2	10	2	1	1	1	1	1	1	1	0	0	2		0	0	0	0	0	0	2	2	2	2	2	2	2	2	2	1	2	25	2	30	1	3	2	1	2
3201001132	2	2	1	4	7	4	3	2	15	4	1	1	1	1	1	0	1	1	1	1	1	0	0	1	0	1	1	2	2	2	2	2	2	2	2	1	2	2	18	2	44	1	3	1	2	2
3201001133	1	1	1	5	1	1	3	1	10	6	1	1	1	1	1	0	1	0	0	2		0	0	1	0	0	0	2	2	2	2	2	2	2	2	2	1	1	20	1	20	1	2	1	3	2
3201001134	1	2	1	5	15	3	3	4	10	3	6	1	1	1	1	1	1	0	0	2		0	0	0	0	0	1	2	2	2	1	2	2	2	1	2	1	1	19	1	19	1	4	1	2	2
3201001135	1	2	1	5	7	5	1	4	100	2	1	1	1	1	1	1	1	0	0	2		0	0	0	0	0	0	2	2	1	1	2	2	2	2	2	1	2	18	1	18	1	1	2	1	2
3201001136	4	1	1	4	7	3	3	1	3	6	1	1	1	1	1	1	1	0	1	2		1	0	0	0	0	1	2	2	2	2	2	2	2	1	2	1	2	30	2	28	2
3201001137	2	2	1	5	15	6	1	2	4	3	1	1	1	1	1	1	1	0	1	1	1	0	0	0	0	1	0	2	2	2	2	2	2	2	2	2	1	2	23	2	27	1	20	2	2	2
3201001138	1	1	2	5	15	6	1	4	30	2	1	1	1	1	1	1	0	0	1	2		0	0	0	0	0	0	1	2	2	2	2	2	2	2	2	1	2	23	1	23	1	1	2	1	2
3201001139	1	1	2	5	1	1	1	4	10	2	1	1	1	1	1	1	1	0	0	2		0	0	0	0	0	0	1	2	2	2	2	2	2	2	1	1	2	17	1	17	1	1	1	3	2
3201001140	2	1	1	5	15	5	3	2	8	6	1	1	1	1	1	1	1	0	0	2		1	0	1	1	0	1	1	2	1	2	2	2	2	1	2	2	2	16	1	16	1	2	2	2	2
3201001141	2	2	1	3	4	3	3	1	5	1	1	0	1	1	1	1	1	0	1	2		0	0	1	0	0	0	1	2	2	2	1	2	2	2	1	2	2	18	2	20	1	2	2	1	2
3201001142	2	2	1	4	4	4	3	5	10	4	1	1	1	0	1	1	1	0	1	2		1	0	0	1	0	1	2	2	2	2	2	2	2	1	2	2	2	16	2	25	1	2	2	2	2
3201001143	1	1	1	5	15	5	1	4	10	3	1	1	1	1	1	1	1	0	1	2		0	0	1	0	0	1	1	2	2	2	2	2	2	2	2	1	2	25	1	25	1	2	1	3	2
3201001144	1	1	1	5	1	1	3	4	8	3	1	1	1	1	1	1	1	0	0	1	1	1	0	1	1	1	1	1	2	1	1	1	2	2	2	1	1	2	18	2	20	1	2	1	2	2
3201001145	1	1	1	5	15	6	1	4	20	3	1	1	1	1	1	1	1	0	1	2		1	0	0	0	0	1	2	2	2	1	2	2	2	2	2	2	2	24	1	24	1	1	1	3	2
3201001146	1	3	1	4	16	5	1	4	50	3	1	1	1	1	1	1	1	0	1	2		0	0	0	0	0	0	2	2	2	2	2	2	2	2	2	1	2	20	1	20	1	3	1	2	2
3201001147	1	2	1	5	5	6	1	4	10	3	1	1	1	1	1	1	1	0	0	2		0	0	0	0	0	0	2	2	2	2	2	2	2	2	2	1	1	23	1	23	1	1	1	3	2
3201001148	4	3	1	4	16	3	1	3	15	4	1	1	1	1	1	1	1	0	0	2		0	0	0	1	0	1	2	2	2	2	1	1	2	2	2	2	2	13	2	26	1	7	1	2	2
3201001149	1	3	1	4	15	3	1	4	4	3	1	1	1	1	1	1	1	0	0	2		0	0	0	0	0	0	2	2	2	2	1	1	2	2	2	1	2	24	1	24	2
3201001150	1	1	1	5	12	6	1	4	25	3	1	1	1	1	1	1	1	0	0	2		0	0	0	0	0	0	1	2	2	2	2	2	2	2	2	1	2	23	1	23	1	1	1	3	2
3201001151	1	3	1	5	16	4	3	4	4	3	1	1	1	1	1	1	1	0	0	2		0	0	0	1	0	0	2	2	1	1	1	2	2	2	2	1	2	25	1	25	1	4	1	2	2
3201001152	2	2	1	4	2	3	3	2	3	5	1	1	1	1	1	1	1	0	0	2		0	0	0	0	0	0	1	2	2	2	1	2	2	2	2	2	2	24	2	34	2
3201001153	2	3	1	3	7	3	3	3	6	1	1	1	1	1	1	0	1	0	1	2		0	0	0	0	0	0	2	2	1	2	2	2	2	1	1	2	2	20	1	20	1	6	2	2	2
3201001154	1	3	1	2	16	3	3	2	4	2	1	1	1	1	1	1	1	1	1	2		0	0	0	0	0	0	1	2	2	2	2	2	2	1	1	2	2	16	2	25	1	3	2	2	2
3201001155	2	1	1	4	7	3	1	3	15	1	1	1	1	1	1	1	1	0	0	2		0	0	0	0	0	1	1	2	1	2	2	2	2	1	1	2	2	18	1	18	1	2	2	2	2
3201001156	2	1	1	4	16	3	3	5	20	1	1	1	1	1	1	1	1	0	1	2		0	0	0	0	0	0	1	2	2	2	2	2	2	2	1	2	2	22	1	22	2
3201001157	1	1	1	5	4	6	1	4	3	2	1	1	1	1	1	1	1	0	0	1	1	0	0	0	0	1	0	2	2	1	2	2	2	2	2	2	1	2	23	1	23	1	1	1	3	2
3201001158	2	2	1	5	2	4	3	5	5	2	1	1	1	1	1	1	1	0	0	2		0	0	0	0	0	0	2	2	2	2	2	2	2	1	1	2	2	23	2	30	1	2	2	1	2
3201001159	1	2	1	5	5	3	3	3	13	2	1	1	1	1	1	1	1	0	1	2		0	0	0	0	0	0	2	2	2	2	2	2	2	2	2	1	2	25	1	25	1	2	1	3	2
3201001160	2	1	1	5	16	6	1	3	5	2	1	1	1	1	1	1	1	0	1	2		0	0	0	0	0	0	1	1	1	1	2	2	2	2	1	2	2	22	1	22	1	1	1	3	1	1	1	3
3201001161	1	1	1	5	1	6	1	4	5	2	1	1	1	1	1	1	1	0	0	2		1	0	0	0	0	1	1	1	1	1	2	2	2	1	1	1	2	20	1	20	1	1	1	3	2
3201001162	1	1	1	5	1	1	3	4	1	2	1	1	1	1	1	1	1	0	0	2		0	0	0	0	0	0	2	2	2	2	2	2	2	2	2	1	1	24	1	24	1	1	1	3	2
3201001163	4	1	1	2	13	3	3	2	15	2	1	0	1	1	1	1	1	0	1	2		0	0	0	0	0	0	2	2	2	2	1	2	2	2	2	2	2	20	1	20	1	2	2	1	2
3201001164	1	1	1	5	15	6	1	4	10	4	1	1	1	1	1	1	1	0	0	2		0	0	0	0	0	1	2	2	2	2	2	2	2	2	2	1	2	11	1	11	1	5	2	2	2
3201001165	1	3	1	4	5	3	1	4	4	3	1	0	1	1	1	1	1	0	1	2		0	0	0	0	0	1	2	2	2	2	2	2	2	2	1	1	2	24	1	24	1	1	1	3	2
3201001166	1	1	1	4	7	3	1	4	5	3	1	1	1	1	1	1	1	0	0	1	1	0	0	0	0	1	0	2	2	1	2	2	2	2	2	2	1	2	30	1	30	1	1	1	3	2
3201001167	1	1	1	5	2	5	3	4	30	1	1	1	1	1	1	1	1	0	0	2		0	0	0	0	1	1	2	2	2	2	2	2	2	2	2	1	2	14	1	14	1	3	1	2	2
3201001168	1	2	1	5	15	3	1	1	50	5	1	1	1	1	1	1	1	0	1	2		1	0	1	0	0	1	2	2	2	2	1	2	2	1	2	2	2	19	1	19	1	2	1	3	2
3201001169	1	2	1	5	1	1	1	4	15	3	1	1	1	1	1	1	1	0	0	2		1	0	1	1	0	1	2	2	1	1	1	2	2	1	2	1	2	20	1	20	1	1	2	2	2
3201001170	1	1	1	5	1	3	1	4	10	3	1	1	1	1	1	1	1	0	1	2		1	1	1	0	0	0	1	2	2	1	2	2	2	2	2	1	1	19	1	19	1	1	1	2	2
3201001171	1	1	1	5	15	4	1	1	30	3	1	1	1	1	1	1	1	0	1	2		1	0	0	0	0	1	2	2	2	2	2	2	2	1	2	2	1	16	1	16	1	2	1	2	2
3201001172	1	1	1	5	1	1	1	5	6	3	1	1	1	1	1	1	1	0	0	2		1	0	1	0	0	1	2	2	2	2	1	2	2	2	2	1	1	21	1	21	1	1	1	3	2
3201001173	1	2	1	5	1	1	1	4	10	3	1	1	1	1	1	1	1	0	0	2		1	0	1	0	0	1	2	2	2	1	2	2	2	1	2	2	1	24	1	24	1	2	1	3	2
3201001174	2	3	1	5	15	6	1	4	15	4	1	1	1	1	1	1	1	0	0	2		0	0	0	0	0	0	1	2	1	2	2	2	2	2	2	1	2	24	2	31	1	13	1	2	2
3201001175	2	1	1	4	15	4	3	1	3	4	5	0	1	0	1	1	1	0	0	2		0	0	0	0	0	0	2	2	1	2	1	2	2	2	2	2	2	24	2	30	1	1	1	3	2
3201001176	2	2	1	3	16	6	3	2	3	2	1	1	1	1	1	0	1	1	1	2		0	0	0	0	0	0	1	1	2	2	2	2	2	1	2	2	2	19	2	34	1	1	1	2	2
3201001177	1	1	1	4	15	6	1	4	15	3	1	1	1	1	1	0	1	0	1	2		0	0	1	0	0	0	2	2	2	1	2	2	2	2	2	2	2	19	1	19	1	2	1	3	2
3201001178	2	2	1	4	4	3	1	3	4	2	1	1	1	1	1	1	1	0	0	1	1	1	0	0	1	1	1	2	2	2	2	1	2	2	2	1	1	2	24	2	28	1	1	2	3	2
3201001179	1	3	1	4	5	3	3	4	5	2	1	1	1	1	1	1	1	0	0	1	1	1	0	1	0	1	1	1	2	1	2	2	2	2	2	2	1	2	19	2	20	1	1	2	1	2
3201001180	1	2	1	5	1	1	1	4	20	5	1	1	1	1	1	1	1	0	0	2		0	0	0	0	0	0	2	2	2	2	2	2	2	2	2	1	2	22	1	22	2
3201001181	1	1	1	5	1	2	1	4	30	4	1	1	1	1	1	1	1	0	0	2		1	0	0	0	0	1	1	2	1	2	2	2	2	2	2	1	2	23	1	23	2
3201001182	1	1	1	5	1	1	1	4	5	4	1	1	1	1	1	1	1	0	0	2		0	0	0	0	0	0	2	2	2	1	2	2	2	2	2	1	2	22	1	22	1	2	1	2	2
3201001183	1	2	1	5	4	4	3	4	100	4	1	1	1	1	1	1	1	0	1	2		1	0	0	1	0	1	1	2	2	2	2	2	2	2	2	1	2	19	1	19	1	1	1	2	2
3201001184	1	2	1	5	1	4	3	4	20	4	1	1	1	1	1	1	1	0	0	1	1	0	0	0	0	0	1	2	2	1	2	2	2	2	2	2	1	2	19	1	19	1	1	2	2	2
3201001185	1	1	1	5	15	4	1	4	1	5	1	1	1	1	1	1	1	0	0	1	1	0	0	0	0	1	0	2	2	2	2	2	2	2	2	2	1	2	18	1	18	1	2	2	1	2
3201001186	1	1	1	5	12	6	3	4	7	3	1	1	1	1	1	1	0	0	0	2		0	0	0	0	0	0	2	2	1	1	2	2	2	2	2	2	2	24	1	24	1	3	1	2	2
3201001187	1	1	1	5	15	3	1	4	10	3	4	1	1	1	1	1	1	0	1	2		0	0	0	0	0	0	1	2	1	1	2	2	2	1	2	1	2	30	1	30	1	2	1	2	2
3201001188	1	1	2	5	1	1	1	4	20	3	1	1	1	1	1	1	1	0	0	2		1	1	0	0	0	1	2	2	2	2	2	2	2	2	2	1	1	17	1	17	1	2	1	3	2
3201001189	1	1	1	5	1	1	1	4	15	4	1	1	1	1	1	1	1	0	0	2		0	0	0	0	0	0	1	1	1	1	2	2	2	2	2	1	2	20	1	20	1	1	1	3	2
3201001190	1	1	1	5	1	1	1	4	4	5	1	1	1	1	1	1	1	0	0	2		1	1	1	0	0	1	2	2	2	1	2	2	2	2	2	1	2	18	1	18	1	1	1	3	2
3201001191	1	2	1	5	1	1	1	4	30	3	1	1	1	1	1	1	1	0	0	2		0	0	1	0	0	0	1	1	1	1	1	2	2	2	2	1	2	21	1	21	1	1	2	1	2
3201001192	2	1	1	5	15	4	3	4	6	3	1	1	1	1	1	1	1	0	1	2		0	0	1	0	0	0	1	2	2	2	2	2	2	2	1	2	2	22	1	22	1	1	2	1	2
3201001193	1	1	1	5	1	3	3	4	5	3	1	1	1	1	1	1	1	0	0	2		0	0	1	0	0	1	1	1	1	1	1	2	2	1	2	1	1	18	2	20	2
3201001194	1	1	1	4	4	4	3	4	5	4	1	1	1	1	1	1	1	0	0	2		0	0	0	1	0	0	2	2	2	2	2	2	2	2	2	1	2	18	1	18	1	10	2	2	2
3201001195	1	1	1	5	1	2	1	4	25	4	1	1	1	1	1	1	1	0	1	2		0	0	0	0	0	1	2	2	2	1	2	2	2	2	2	2	2	18	1	18	1	3	1	3	2
3201001196	2	2	1	4	5	2	3	2	10	4	4	1	1	1	1	0	1	0	1	2		0	0	0	0	0	1	2	2	2	2	2	2	2	1	2	2	2	20	1	20	1	1	2	2	2
3201001197	1	1	1	5	15	6	1	4	5	3	1	1	1	1	1	1	1	0	1	2		1	0	0	0	0	1	2	2	1	2	1	2	2	1	2	1	2	23	1	23	1	2	1	3	2
3201001198	1	1	1	5	15	5	1	4	15	3	1	1	1	1	1	1	1	0	1	2		0	0	0	0	0	0	2	2	2	1	2	2	2	2	1	1	2	21	1	21	1	1	2	1	2
3201001199	2	2	1	4	7	3	3	3	3	3	1	1	1	1	1	1	1	0	1	2		0	0	0	0	0	0	1	1	1	1	2	2	2	2	2	2	2	24	2	30	2
3201001200	1	1	1	5	15	4	1	4	30	3	1	1	1	1	1	1	1	0	0	2		1	0	0	0	0	1	2	2	1	1	2	2	2	2	2	1	2	22	1	22	1	3	2	2	2
3201001201	1	2	1	5	1	1	1	4	7	3	1	1	1	1	1	1	1	0	1	2		0	0	1	0	0	1	2	2	2	2	2	2	2	1	2	1	2	21	1	21	2
3201001202	1	2	1	5	1	1	3	4	10	3	1	1	1	1	1	1	1	0	0	2		0	0	1	1	0	1	1	2	1	2	2	2	2	1	2	1	1	19	1	19	1	3	1	2	2
3201001203	1	3	1	5	15	4	1	4	25	3	1	1	1	1	1	0	1	0	0	2		0	0	0	0	0	1	2	2	1	2	2	2	2	2	2	1	2	20	1	20	1	6	1	3	2
3201001204	2	3	1	2	5	3	3	2	30	3	1	1	1	1	1	1	1	1	1	1	1	1	0	0	0	1	1	2	2	2	2	2	2	2	1	2	2	2	14	1	14	1	2	1	2	2
3201001205	2	1	1	4	16	6	1	1	40	4	1	1	1	1	1	1	1	0	1	2		0	0	0	0	0	1	1	1	1	1	2	2	2	2	2	2	2	21	2	37	1	5	1	3	2
3201001206	4	1	1	4	15	3	3	1	4	5	1	1	1	1	1	1	1	0	0	2		1	1	0	1	0	1	1	2	1	1	2	2	2	1	2	2	2	23	2	32	1	6	1	2	2
3201001207	4	2	1	4	7	3	1	3	5	3	1	1	1	1	1	1	1	0	1	2		1	0	1	0	0	1	1	2	2	2	2	2	2	2	2	2	2	23	1	23	1	4	1	2	2
3201001208	2	3	1	5	15	5	1	4	5	5	1	1	1	1	1	1	1	0	0	1	1	0	0	0	1	1	0	2	2	2	2	2	2	2	2	2	1	2	19	2	30	1	1	1	2	2
3201001209	2	3	1	5	15	5	1	4	6	3	1	1	1	1	1	1	1	0	0	1	1	1	1	1	1	1	1	2	2	1	2	2	2	2	2	1	1	2	25	1	25	1	3	1	3	2
3201001210	1	3	1	5	1	1	3	4	10	2	1	1	1	1	1	1	1	0	0	2		1	1	0	0	0	1	2	2	2	1	2	2	2	1	1	1	1	17	2	17	1	2	1	3	2
3201001211	1	1	1	5	15	5	1	4	40	3	1	1	1	1	1	1	1	1	1	2		1	0	0	0	0	1	1	2	2	2	1	2	2	1	1	1	2	12	1	12	1	10	1	2	2
3201001212	1	2	1	5	1	1	1	2	10	3	1	1	1	1	1	1	1	0	0	2		0	0	1	0	0	0	1	1	1	1	1	2	2	2	1	1	2	19	1	19	1	5	2	2	2
3201001213	1	3	1	4	15	5	1	1	2	4	1	1	1	1	1	0	1	0	1	2		0	0	0	0	0	1	2	2	2	2	2	2	2	1	2	1	2	18	2	20	1	2	1	3	2
3201001214	1	3	1	4	5	5	3	1	10	4	1	1	1	1	1	0	1	0	1	2		1	1	0	1	0	0	2	2	2	2	1	2	2	2	2	1	2	17	2	19	1	17	1	2	1	1	1	3
3201001215	1	3	1	5	5	5	3	1	10	4	1	1	1	1	1	0	1	1	1	2		0	0	0	0	0	0	2	2	1	2	1	2	2	1	2	2	2	21	1	21	1	10	1	2	2
3201001216	1	1	1	5	15	4	1	4	10	3	1	1	1	1	1	1	1	0	0	2		0	0	1	0	0	0	1	2	2	2	2	2	2	2	2	1	2	19	1	19	1	1	2	2	2
3201001217	1	1	1	5	16	3	4	4	10	3	1	1	1	1	1	1	1	0	0	2		0	0	0	0	0	1	2	2	2	2	2	2	2	2	2	1	2	18	1	18	1	3	2	2	2
3201001218	2	1	1	5	15	6	1	5	3	2	1	0	1	1	1	1	1	0	0	2		0	0	0	0	0	0	1	2	1	2	2	2	2	2	2	2	2	25	2	38	1	1	1	2	2
3201001219	1	1	1	5	16	5	1	4	3	3	1	1	1	1	1	1	1	0	0	2		0	0	0	0	0	0	2	2	2	2	2	2	2	2	2	1	2	23	1	23	1	1	1	3	2
3201001220	1	1	1	5	15	5	3	5	80	5	1	1	1	1	1	1	1	0	1	2		1	1	0	1	0	1	2	2	2	1	2	1	2	2	2	1	2	17	1	17	1	1	2	2	2
3201001221	1	1	1	5	1	3	3	1	10	2	1	1	1	1	1	0	1	0	1	1	1	0	0	0	0	1	0	2	2	2	2	2	2	2	2	2	1	2	15	2	18	1	1	2	2	2
3201001222	1	1	1	5	15	4	1	1	1	4	1	1	1	1	1	1	1	0	1	1	1	1	0	1	0	1	1	2	2	2	1	2	2	2	1	2	2	2	20	1	20	1	1	1	3	2
3201001223	1	1	1	5	15	6	1	4	20	4	1	1	1	1	1	1	1	0	0	2		0	0	0	0	0	1	2	2	2	2	2	2	2	2	2	1	2	23	1	23	1	2	2	1	2
3201001224	1	2	1	5	1	1	1	5	15	3	1	1	1	1	1	1	1	0	0	2		0	0	0	0	0	0	2	2	2	2	2	2	2	2	2	1	2	22	1	22	1	2	2	2	2
3201001225	1	1	1	5	15	4	1	4	30	4	1	1	1	1	1	0	1	0	0	2		0	0	0	0	0	0	2	2	2	1	2	2	2	2	2	1	2	19	1	19	1	12	1	3	2
3201001226	2	3	1	5	15	5	3	2	15	5	1	1	1	1	1	1	1	0	0	1	1	1	1	0	1	1	1	2	2	2	2	2	1	2	1	1	1	2	25	2	28	1	1	2	1	2
3201001227	1	1	1	5	15	5	3	1	20	3	1	1	1	1	1	1	1	0	0	2		0	0	0	0	0	1	1	2	2	2	2	2	2	1	2	2	2	18	1	18	1	1	2	1	2
3201001228	1	3	1	5	15	3	1	4	20	3	1	1	1	1	1	1	1	0	1	2		0	0	0	0	0	1	1	2	2	2	1	2	2	2	2	1	2	19	1	19	1	5	1	2	2
3201001229	1	1	1	5	16	4	1	4	20	4	1	1	1	1	1	0	1	0	1	1	1	0	0	0	0	1	1	1	2	2	2	2	2	2	2	2	1	2	20	1	20	1	1	1	2	2
3201001230	2	3	1	3	7	4	3	2	2	4	1	1	1	1	1	1	1	0	0	2		0	0	0	0	0	0	2	2	2	2	2	2	2	2	1	1	2	20	1	20	1	12	2	2	2
3201001231	1	2	1	4	14	2	3	1	100	2	5	0	1	1	1	1	1	0	1	2		0	0	0	0	0	0	2	2	1	1	2	2	2	2	2	2	2	18	2	19	1	30	2	2	2
3201001232	1	2	1	5	15	4	1	5	15	2	1	1	1	1	1	1	1	0	0	2		1	0	1	0	0	1	2	2	2	2	1	2	2	2	2	1	2	21	1	21	2
3201001233	1	1	1	5	1	4	3	4	10	4	1	1	1	1	1	1	1	0	1	2		0	0	0	0	0	0	1	2	2	1	2	2	2	2	2	1	2	18	1	18	1	2	1	2	2
3201001234	1	1	1	5	1	1	1	4	9	3	1	1	1	1	1	1	1	0	0	2		0	0	0	0	0	0	2	2	2	1	2	2	2	2	2	1	2	18	1	18	1	1	2	1	2
3201001235	2	3	1	2	15	4	1	2	5	4	1	1	1	1	1	1	1	1	0	2		0	0	0	0	0	0	2	2	1	1	2	2	2	2	2	2	2	21	1	21	1	3	1	2	2
3201001236	1	2	1	5	1	1	1	3	15	4	1	1	1	1	1	1	1	1	1	2		0	0	0	0	0	1	2	2	2	1	1	2	2	2	2	1	2	21	1	21	1	2	1	2	2
3201001237	1	1	1	5	1	1	3	4	15	4	1	1	1	1	1	1	1	0	0	1	1	0	0	0	1	0	0	2	2	2	2	2	2	2	2	2	1	1	19	2	23	1	1	2	1	2
3201001238	2	1	1	3	4	3	3	2	15	3	1	1	1	1	1	1	1	0	0	1	1	0	0	0	0	0	0	1	2	1	2	2	1	2	2	2	2	2	22	2	34	1	6	2	2	2
3201001239	1	1	1	3	15	4	1	4	10	4	1	1	1	1	1	1	1	0	1	2		0	0	0	0	0	0	1	2	2	2	1	2	2	2	2	1	2	21	2	24	1	6	2	2	1	1	1	3
3201001240	1	1	1	5	1	1	3	5	3	4	1	1	1	1	1	1	1	0	1	2		0	0	0	0	0	1	1	1	1	1	2	2	2	1	1	2	2	19	1	19	1	1	1	2	2
3201001241	1	1	1	5	16	6	1	4	20	1	1	1	1	1	1	1	1	0	0	1	1	0	0	0	0	0	0	1	2	2	1	2	2	2	2	2	2	2	25	1	25	2
3201001242	2	1	1	5	7	4	1	4	40	4	1	1	1	1	1	1	1	0	0	1	1	0	0	0	0	0	0	1	2	1	2	2	2	2	1	2	1	2	18	1	18	1	2	1	3	2
3201001243	1	1	1	4	1	1	1	4	10	6	1	1	1	1	1	1	1	0	1	2		0	0	0	0	0	0	2	2	2	2	2	2	2	2	2	2	1	17	1	17	1	1	2	1	2
3201001244	1	1	1	4	14	1	1	4	60	4	1	1	1	1	1	1	1	0	1	2		0	0	0	0	0	0	2	2	2	2	1	2	2	2	2	1	2	20	1	20	1	12	2	2	2
3201001245	1	1	1	5	1	1	1	4	50	6	1	0	1	1	0	1	1	0	0	1	1	0	0	0	0	0	1	2	2	2	2	1	2	2	2	2	1	2	20	1	20	1	1	2	2	2
3201001246	1	1	1	5	1	2	1	4	10	6	1	1	1	1	1	1	1	0	0	2		0	0	0	0	0	0	2	2	2	1	2	2	2	2	2	1	2	18	1	18	1	7	1	2	1	1	1	3
3201001247	1	1	1	5	4	4	3	4	100	3	1	1	1	1	1	1	1	0	0	1	1	1	0	0	0	0	1	2	2	2	2	2	1	2	2	2	1	2	22	1	22	1	3	2	1	2
3201001248	1	1	1	5	1	1	1	4	30	2	1	1	1	1	1	1	1	0	0	2		1	0	0	0	0	1	2	2	2	1	2	2	2	2	2	2	2	23	1	23	1	2	2	2	2
3201001249	1	2	1	3	4	3	1	4	6	3	1	1	1	1	1	0	1	0	0	2		0	0	0	0	0	0	2	2	2	2	1	2	2	2	2	2	2	18	1	18	1	2	1	2	2
3201001250	1	2	1	5	5	5	1	3	4	4	1	1	1	1	1	1	1	0	0	2		0	0	0	0	0	1	1	2	2	1	2	2	2	2	2	2	2	19	1	19	2
3201001251	4	1	1	4	14	2	1	2	10	4	1	0	1	1	1	1	1	0	1	1	1	1	0	0	0	0	1	2	2	2	1	2	2	2	2	2	2	2	25	2	28	2
3201001252	2	2	1	4	7	3	3	2	5	4	1	1	1	1	1	0	1	0	0	2		0	0	1	0	0	0	2	2	2	2	2	2	2	2	2	1	2	24	2	44	1	1	1	2	2
3201001253	1	3	1	3	5	2	1	1	15	3	1	1	1	1	1	1	1	0	0	2		0	0	0	0	0	0	2	2	2	2	2	1	2	2	2	2	2	18	1	18	1	15	1	3	1	9	1	3
3201001254	2	2	1	5	1	1	1	4	15	4	1	1	1	1	1	1	1	1	0	2		0	0	0	0	0	1	1	2	2	2	2	2	2	2	1	2	2	17	1	17	1	1	2	1	2
3201001255	2	2	1	4	5	5	3	4	4	4	1	1	1	0	1	1	1	0	0	2		0	0	0	1	0	1	2	2	2	1	2	2	2	2	1	2	2	20	2	26	1	10	1	2	2
3201001256	1	1	1	5	15	5	1	4	15	3	1	1	1	1	1	1	1	0	0	2		1	0	0	0	0	1	2	2	2	1	2	2	2	2	2	1	2	22	1	22	1	1	2	1	2
3201001257	1	1	1	5	1	1	1	4	4	2	1	1	1	1	1	1	1	0	0	2		0	0	0	0	0	0	2	2	2	1	2	2	2	2	2	2	1	21	1	21	1	1	2	2	2
3201001258	1	3	1	5	15	5	1	1	50	4	1	1	1	1	1	1	1	0	0	2		0	0	0	0	0	0	2	2	2	2	1	2	2	2	2	1	2	22	1	22	1	6	2	2	2
3201001259	1	1	1	4	7	3	1	4	10	3	1	1	1	1	1	1	1	0	1	2		0	0	0	0	0	0	2	2	2	1	2	2	2	2	2	2	2	23	1	23	1	10	2	2	2
3201001260	1	1	1	5	15	6	1	4	30	3	1	1	1	1	1	1	1	0	1	2		0	0	1	0	0	1	1	2	2	1	2	2	2	2	1	1	2	22	1	22	1	4	1	3	2
3201001261	2	3	1	3	15	3	3	5	20	4	1	1	1	1	1	1	1	0	1	2		0	0	0	0	0	0	2	2	2	2	2	1	2	2	1	2	2	17	2	25	1	2	1	2	2
3201001262	2	1	1	5	15	5	1	4	15	4	1	1	1	1	1	1	1	0	0	2		1	0	0	0	0	1	1	2	2	1	2	2	2	2	2	2	2	20	1	20	1	2	1	3	2
3201001263	1	3	1	4	5	3	4	4	50	4	1	1	1	1	1	1	1	0	1	2		1	0	0	0	0	0	1	2	2	2	2	2	2	2	2	2	2	16	1	16	1	24	2	2	1	1	1	3
3201001264	1	3	1	4	5	3	2	1	5	4	1	1	1	1	1	1	1	0	1	2		1	0	0	0	0	0	1	2	2	2	2	2	2	2	2	2	2	20	2	22	1	10	1	3	2
3201001265	2	1	1	5	15	5	1	4	4	3	1	1	1	1	1	0	1	0	0	2		0	0	0	0	0	1	2	2	1	1	2	2	2	2	2	1	2	18	1	18	1	2	1	2	2
3201001266	2	1	1	5	15	5	1	1	50	3	1	1	1	1	1	1	1	0	0	2		1	0	1	0	0	1	2	2	2	2	2	1	1	1	2	2	2	20	2	27	1	1	2	2	2
3201001267	1	1	1	5	15	3	3	4	6	4	1	1	1	1	1	1	1	0	0	2		0	0	0	0	0	1	1	2	1	1	2	1	2	2	2	1	2	19	2	22	1	4	1	2	2
3201001268	1	1	1	5	1	1	3	4	8	3	1	1	1	0	1	1	1	0	0	1	1	0	0	0	1	1	1	2	2	2	2	2	2	2	2	2	1	1	20	1	20	1	3	2	2	2
3201001269	4	1	1	4	13	3	1	2	20	5	1	1	1	1	1	1	1	0	0	2		1	0	0	0	0	0	2	2	1	1	2	2	2	2	2	2	2	30	2	50	1	4	2	2	2
3201001270	1	1	1	5	2	5	3	1	20	3	1	1	1	1	1	0	1	0	1	2		0	0	0	0	0	0	2	2	2	2	1	2	2	2	2	1	2	20	2	23	1	5	1	3	2
3201001271	1	1	1	5	2	3	1	4	10	4	1	1	1	1	1	1	1	0	1	2		0	0	0	0	0	1	2	2	2	1	2	2	2	2	2	1	2	22	1	22	1	1	2	2	2
3201001272	1	2	1	3	14	1	1	2	1	4	2	0	1	1	1	1	1	0	1	1	1	1	0	1	1	1	1	2	2	2	2	2	2	2	1	2	2	2	25	1	30	1	5	2	1	2
3201001273	1	2	1	5	15	4	1	4	6	2	1	1	1	1	1	1	1	0	1	2		1	0	1	0	0	1	2	2	2	2	2	2	2	2	2	2	1	18	1	18	1	1	1	2	2
3201001274	2	2	1	3	15	3	3	2	15	5	1	1	1	1	1	0	1	0	1	2		1	0	0	0	0	0	2	2	2	2	1	2	2	2	2	2	2	28	2	52	2
3201001275	1	3	2	3	4	3	1	4	2	3	1	1	1	1	0	1	1	0	0	2		0	0	0	0	0	0	2	2	2	1	2	2	2	2	2	1	2	20	1	20	1	3	2	2	2
3201001276	1	1	1	5	1	1	1	4	10	4	1	1	1	1	1	1	1	0	0	2		0	0	0	0	0	1	1	2	2	2	2	2	2	2	2	2	1	19	1	19	1	6	1	3	2
3201001277	2	2	1	5	12	5	1	1	4	5	1	1	1	1	1	1	1	0	0	1	1	0	0	0	1	1	1	2	2	1	2	1	2	2	1	1	2	2	21	2	39	1	3	1	2	1	1	1	3
3201001278	1	1	1	5	5	6	1	4	5	4	1	1	1	1	1	0	1	0	0	1	1	0	0	0	0	0	1	2	2	2	2	1	2	2	1	2	1	2	18	1	18	1	1	2	2	2
3201001279	1	1	1	5	15	6	3	4	15	4	1	1	1	1	1	1	1	0	0	1	1	0	0	0	0	1	0	1	2	2	2	2	2	2	2	2	1	2	19	1	19	1	5	1	2	2
3201001280	1	3	2	5	15	6	1	1	4	2	1	1	1	1	1	1	1	0	0	2		0	0	0	0	0	1	2	2	2	2	2	2	2	2	2	2	1	18	2	18	1	1	1	3	2
3201001281	2	3	1	3	8	3	1	2	15	3	1	1	1	1	1	1	1	0	0	2		0	0	0	0	0	0	1	1	2	2	1	2	2	2	2	2	2	24	2	24	1	3	2	2	2
3201001282	2	3	1	3	5	3	1	2	1	2	1	0	1	1	1	0	1	0	0	2		0	0	0	0	0	0	2	2	1	1	2	2	2	2	2	2	2	23	2	32	1	3	1	2	2
3201001283	2	3	1	4	8	4	3	2	20	2	1	1	1	1	1	1	1	0	1	2		1	0	1	1	0	1	2	2	2	2	2	2	1	2	2	1	2	19	2	23	2
3201001284	1	1	1	4	1	1	1	4	12	6	1	1	1	1	1	0	1	0	0	2		0	0	0	0	0	1	1	2	2	1	2	2	2	1	1	2	1	17	1	17	1	6	1	2	2
3201001285	1	1	1	5	1	1	1	4	5	4	1	1	1	1	1	1	1	0	0	2		0	0	0	0	0	0	2	2	2	2	2	2	2	2	1	1	2	20	1	20	1	2	1	3	2
3201001286	2	2	1	5	12	4	1	2	7	4	1	1	1	1	1	1	1	0	0	2		0	0	0	1	0	0	2	2	2	2	2	2	2	2	2	1	2	24	2	30	1	1	2	2	2
3201001287	1	3	1	4	4	3	1	4	10	4	1	1	1	1	1	1	1	0	1	2		0	0	0	0	0	1	2	2	2	2	2	1	2	2	2	1	2	16	2	19	1	7	2	2	2
3201001288	1	1	1	5	1	1	1	4	35	5	1	1	1	1	1	1	1	0	0	2		1	1	1	0	1	1	1	1	2	2	2	2	2	1	2	2	2	17	1	17	1	1	2	2	2
3201001289	1	1	1	4	5	3	1	4	200	3	1	1	1	1	1	0	1	0	0	2		1	0	1	0	0	1	2	2	2	2	2	2	2	2	2	1	2	20	1	20	1	1	2	1	2
3201001290	2	3	1	5	12	4	1	4	4	2	1	1	1	1	1	1	1	0	1	1	1	0	0	0	0	1	0	2	2	2	2	2	2	2	2	2	1	2	22	1	22	1	4	1	2	2
3201001291	1	1	1	5	1	1	1	4	20	5	1	1	1	1	1	1	1	0	0	2		0	0	0	0	0	0	2	2	2	2	2	2	2	2	2	1	1	24	1	24	2
3201001292	2	1	1	5	7	3	3	1	30	1	1	1	1	1	1	1	1	0	0	1	1	1	1	1	0	0	1	2	2	1	2	1	1	2	2	2	1	2	21	2	25	1	8	2	2	2
3201001293	1	1	1	5	5	5	3	5	20	3	1	1	1	1	1	1	1	0	1	2		0	0	0	0	0	0	2	2	1	2	2	2	2	2	2	1	1	16	2	22	1	1	1	2	2
3201001294	1	1	1	5	15	4	1	4	20	3	1	1	1	1	1	1	1	0	0	2		1	0	0	0	0	1	1	1	1	2	1	2	2	1	2	2	2	25	1	25	1	1	2	2	2
3201001295	1	1	1	5	15	4	1	4	15	2	1	1	1	1	1	1	1	0	0	2		1	1	1	0	0	1	2	2	2	2	1	2	2	2	2	1	2	22	1	22	1	1	1	2	2
3201001296	1	1	1	5	1	1	1	4	20	2	1	1	1	1	1	1	1	0	0	2		1	1	1	0	0	1	2	2	2	2	2	2	2	2	2	1	2	25	1	25	1	3	2	2	2
3201001297	2	3	1	5	15	5	3	2	5	4	1	1	1	1	1	1	1	0	0	1	1	0	0	0	0	0	0	2	2	2	1	2	2	2	2	2	1	2	17	1	17	1	5	1	2	2
3201001298	1	3	1	4	5	6	3	1	5	5	1	1	1	1	1	0	1	0	1	2		1	1	0	0	0	1	1	2	2	2	2	2	2	2	1	2	2	18	2	20	1	3	1	3	2
3201001299	1	2	1	4	5	3	2	1	15	4	1	1	1	1	1	1	1	0	1	2		0	0	1	0	0	0	2	2	2	2	2	2	2	2	2	1	2	22	2	24	1	18	1	2	2
3201001300	1	2	1	4	5	4	3	2	6	4	1	1	1	1	1	0	1	0	0	2		0	0	0	0	0	1	2	2	2	2	2	2	2	2	2	1	2	19	2	20	1	2	1	3	2
3201001301	1	2	1	4	5	6	2	1	4	4	1	1	1	1	1	0	1	0	1	2		0	0	0	0	0	0	2	2	2	2	2	2	2	1	2	2	2	21	2	22	1	1	2	1	2
3201001302	1	2	1	4	15	3	3	4	2	3	1	1	1	1	1	1	1	0	0	2		0	0	1	0	0	0	1	2	1	2	2	2	2	2	2	1	2	19	1	19	1	3	1	3	2
3201001303	1	2	1	3	4	4	1	4	6	2	1	1	1	1	1	1	1	1	1	2		0	0	0	0	0	0	2	2	2	2	2	2	2	1	1	2	2	17	1	17	1	3	2	1	2
3201001304	1	3	1	3	4	3	3	1	8	3	1	1	1	1	1	0	1	0	1	2		1	0	0	0	0	1	1	2	1	2	2	2	2	2	2	1	2	24	1	24	1	1	2	1	2
3201001305	1	1	1	3	7	2	1	2	1	1	1	0	0	0	0	0	0	0	0	1	1	0	0	0	0	1	0	2	2	2	2	1	2	2	2	2	2	2	28	1	28	1	10	2	1	2
3201001306	2	1	1	5	12	6	3	4	25	2	1	0	1	1	1	0	1	1	1	2		1	0	0	1	0	0	1	2	1	2	2	2	2	2	2	1	2	27	2	30	1	6	1	3	2
3201001307	2	1	1	5	15	5	3	2	8	5	1	1	1	1	1	1	1	0	0	2		0	0	0	0	0	1	2	2	1	1	2	2	2	2	2	1	2	24	2	33	1	6	2	1	2
3201001308	2	1	1	3	5	4	1	2	1	2	1	0	1	1	1	1	1	0	1	2		0	0	0	0	0	0	1	1	1	2	2	2	2	2	2	2	2	29	2	45	2
3201001309	1	3	1	5	5	3	1	1	20	5	1	1	1	1	1	1	1	0	0	2		0	0	0	0	0	1	1	2	2	2	1	2	2	2	2	2	2	20	1	20	1	2	1	3	2
3201001310	1	1	1	5	1	1	3	4	4	3	1	1	1	1	1	1	1	0	1	2		0	0	0	0	0	0	1	2	2	2	2	2	2	2	2	2	2	19	1	19	1	1	2	2	2
3201001311	1	3	1	3	14	1	1	4	15	4	1	1	1	1	1	1	1	0	1	2		0	0	0	0	0	0	2	2	2	2	2	2	2	2	2	1	2	20	1	20	1	2	1	3	2
3201001312	2	2	1	4	15	4	1	2	3	4	1	1	1	1	1	1	1	0	0	1	1	1	0	0	1	1	0	2	2	2	2	1	2	2	2	2	1	2	21	1	21	1	12	2	2	2
3201001313	1	1	1	4	15	3	1	1	20	3	1	0	1	1	1	0	1	0	1	1	1	0	0	0	1	1	0	1	1	2	2	1	1	2	2	2	2	2	20	1	20	1	8	1	2	2
3201001314	1	1	1	5	15	5	3	4	20	3	4	1	1	1	1	1	1	0	0	1	1	1	1	0	0	1	1	1	2	1	1	2	2	2	1	2	1	2	20	2	21	2
3201001315	2	1	1	4	14	1	1	4	6	3	1	1	1	1	1	1	1	0	1	2		0	0	1	0	0	0	2	2	2	2	2	2	2	2	1	2	2	25	2	28	1	2	1	2	2
3201001316	1	1	1	5	5	4	1	4	30	2	1	1	1	1	1	1	1	0	1	2		0	0	0	1	0	0	2	2	2	2	2	2	2	2	2	1	2	20	1	20	1	4	2	1	2
3201001317	2	2	1	4	5	4	3	1	3	4	1	1	1	1	1	1	1	0	0	1	1	1	0	0	1	1	0	2	2	2	2	2	2	2	2	2	1	2	14	1	14	1	40	2	2	2
3201001318	2	2	1	3	7	5	1	5	5	4	1	1	1	1	1	1	1	0	1	2		0	0	0	0	0	0	2	2	2	1	2	2	2	2	2	2	2	23	1	23	1	7	2	2	2
3201001319	2	2	1	3	7	3	3	2	30	1	1	1	1	1	1	0	1	0	1	2		1	0	1	0	0	1	1	2	2	1	2	2	2	1	2	2	2	19	2	35	1	1	2	1	2
3201001320	1	1	1	4	12	4	3	4	3	4	3	1	1	1	1	1	1	0	0	2		1	0	0	0	0	1	2	2	2	2	2	2	2	2	2	2	1	17	1	17	1	1	2	1	2
3201001321	1	2	1	4	15	4	1	4	4	3	1	1	1	1	1	1	1	0	1	2		1	0	0	0	0	1	1	2	2	2	2	2	2	2	2	2	2	17	2	21	1	1	2	1	2
3201001322	2	1	1	5	15	4	3	4	3	3	1	1	1	1	1	1	1	1	1	2		0	0	0	1	0	0	2	2	2	2	2	2	2	2	2	2	2	27	2	27	1	1	1	3	2
3201001323	1	2	1	5	1	2	1	4	1	2	1	1	1	1	1	1	1	0	0	2		0	0	1	0	0	1	2	2	2	2	2	2	2	2	2	1	2	23	1	23	1	2	1	2	2
3201001324	1	1	1	5	1	2	1	4	10	3	1	1	1	1	1	1	1	0	0	2		0	0	0	0	0	0	2	2	2	2	2	2	2	2	2	1	2	22	1	22	1	1	2	1	2
3201001325	2	1	1	4	16	6	3	2	50	3	1	0	1	1	1	1	1	0	1	2		0	0	0	0	0	1	1	2	2	2	2	2	2	2	1	2	2	21	2	23	1	4	2	1	2
3201001326	1	1	1	5	15	3	3	4	20	4	1	1	1	1	1	1	1	0	1	2		0	0	0	0	0	0	1	2	1	2	2	2	2	2	2	1	2	20	1	20	2
3201001327	2	2	1	5	15	6	1	4	6	3	1	1	1	1	1	1	1	0	0	2		0	0	0	0	0	1	1	2	1	2	2	2	2	2	1	1	2	27	2	27	2
3201001328	1	1	1	5	1	1	1	4	8	2	1	1	1	1	1	1	1	0	1	2		0	0	0	1	0	0	1	2	1	2	2	2	2	2	2	2	1	16	1	16	1	1	2	1	2
3201001329	1	1	1	5	1	1	3	4	30	3	1	1	1	1	1	1	1	0	0	1	1	0	0	0	0	1	0	2	2	2	2	2	2	2	2	2	1	2	20	1	20	1	4	2	2	2
3201001330	1	3	1	5	14	3	1	4	5	4	1	0	1	1	1	0	1	0	1	2		0	0	0	0	0	0	1	2	2	1	1	1	1	2	2	2	2	18	1	18	1	1	2	2	2
3201001331	4	3	1	3	14	1	3	2	15	3	1	1	0	0	0	0	0	0	0	2		0	0	0	1	0	0	2	2	2	2	2	2	2	2	2	2	2	19	2	23	1	1	1	3	2
3201001332	4	1	1	4	15	3	3	3	40	4	1	1	1	1	1	1	1	0	0	2		1	0	1	0	0	1	2	2	1	1	2	2	2	1	2	2	2	25	2	32	1	2	1	2	2
3201001333	2	1	1	5	15	4	3	5	10	4	1	1	1	1	1	1	1	0	0	2		0	0	0	0	0	0	1	2	1	2	2	2	2	2	2	2	2	17	1	17	1	1	1	3	2
3201001334	1	2	1	5	4	5	1	4	50	6	1	1	1	1	1	1	1	0	1	2		1	0	0	0	0	0	1	1	1	1	1	2	2	1	2	1	2	23	1	23	1	3	1	3	2
3201001335	1	1	1	5	1	2	3	4	13	3	1	1	1	1	1	1	1	0	0	1	1	1	0	0	1	1	1	2	2	2	2	2	1	2	2	2	1	2	22	1	22	1	3	2	2	2
3201001336	1	1	2	5	1	2	3	2	2	5	1	1	1	1	1	1	1	0	1	1	1	0	0	0	1	1	0	2	2	2	2	2	1	2	2	2	2	1	19	2	20	1	20	1	3	2
3201001337	1	2	1	4	15	4	3	1	3	3	1	1	1	1	1	1	1	0	0	2		1	1	1	1	0	1	2	2	1	2	2	2	2	1	2	2	2	22	2	25	1	2	1	2	2
3201001339	2	1	1	5	15	5	3	2	4	5	1	1	1	1	1	0	1	0	1	2		0	0	0	1	0	0	1	2	1	2	2	2	2	2	2	2	2	17	1	17	1	1	1	3	2
3201001340	1	1	1	5	5	4	1	4	350	3	1	1	1	1	1	1	1	0	0	2		1	1	0	0	1	1	2	2	2	1	2	2	1	1	2	1	2	16	1	16	1	2	1	2	2
3201001341	2	3	1	4	15	3	1	2	6	3	1	1	1	1	1	1	1	0	1	2		1	0	1	0	0	1	2	2	2	2	2	2	2	1	1	2	2	18	2	19	1	3	1	2	2
3201001342	1	1	1	5	1	1	1	4	30	3	1	1	1	1	1	0	1	0	1	2		0	0	0	0	0	0	2	2	2	2	2	2	2	2	2	2	1	20	1	20	1	6	2	2	2
3201001343	2	1	1	4	7	3	3	2	15	4	1	1	1	1	1	1	1	0	0	2		0	0	0	0	0	1	2	1	1	2	2	2	2	2	1	2	2	17	2	27	1	6	2	2	2
3201001344	2	1	1	4	7	3	3	2	4	4	1	1	1	1	1	1	1	0	0	1	1	0	0	0	1	1	0	1	2	1	2	2	2	2	2	2	2	2	23	2	36	1	5	1	3	2
3201001345	1	1	1	5	1	1	3	4	20	2	1	1	1	1	1	1	0	0	1	2		1	0	1	0	0	1	2	2	2	2	2	2	2	2	2	2	1	18	2	19	1	2	2	1	2
3201001346	1	3	1	3	4	3	4	1	5	1	1	1	1	1	1	1	1	0	0	2		1	0	0	0	0	1	1	2	1	2	1	2	2	1	2	2	2	14	2	18	2
3201001347	1	1	1	5	15	4	1	4	20	4	1	1	1	1	1	1	1	0	0	1	1	1	0	0	0	1	1	2	2	2	2	2	2	2	2	2	1	2	21	1	21	1	4	1	3	2
3201001348	4	2	1	4	15	3	3	5	2	4	1	1	1	1	1	1	1	0	0	2		0	0	0	0	0	0	2	2	2	2	2	2	2	2	2	1	2	16	2	29	1	1	2	1	2
3201001349	1	1	1	5	1	1	1	4	10	3	1	1	1	1	1	1	1	0	0	1	1	1	0	0	1	1	1	2	2	2	2	2	1	2	1	2	1	2	14	1	14	1	1	2	2	2
3201001350	1	1	1	4	1	1	1	4	20	3	1	1	1	1	1	1	1	0	1	2		0	0	0	0	0	0	1	2	2	2	2	2	1	1	1	1	2	18	1	18	1	1	2	2	2
3201001351	1	1	1	5	1	1	4	5	50	2	1	1	1	1	1	1	1	0	0	1	1	0	0	0	0	0	1	1	1	1	1	2	1	2	2	2	1	1	18	1	18	1	1	2	1	2
3201001352	1	1	1	5	16	6	1	4	50	3	1	1	1	1	1	0	1	0	0	1	1	1	1	1	1	1	1	1	2	1	2	1	2	2	1	2	1	2	18	1	18	1	10	2	2	2
3201001353	2	3	1	4	16	4	3	2	2	2	1	1	1	1	1	1	1	0	0	2		0	0	0	0	0	0	2	2	2	1	2	2	2	2	2	2	2	22	1	22	2
3201001354	1	1	1	5	5	6	1	5	15	3	1	1	1	1	1	1	1	0	1	2		1	0	0	0	0	1	2	2	1	2	2	2	2	2	2	1	2	18	1	18	1	2	2	2	2
3201001355	4	1	1	5	15	5	1	4	15	3	1	1	1	1	1	1	1	0	0	2		0	0	0	0	0	0	2	2	2	2	2	2	2	2	2	1	2	18	2	20	1	6	1	2	2
3201001356	4	1	1	3	14	3	1	3	10	3	1	0	1	1	1	1	1	0	1	2		0	0	0	0	0	0	2	2	1	2	2	2	2	1	2	2	2	20	2	35	1	3	2	1	2
3201001357	1	3	1	5	1	4	3	2	5	2	1	1	1	1	1	1	1	0	1	2		0	0	0	0	1	1	1	2	2	2	1	2	1	1	2	1	1	16	2	16	1	2	2	2	2
3201001358	1	1	1	4	16	3	3	4	35	2	1	1	1	1	1	0	1	0	0	2		0	0	0	0	0	0	2	2	2	1	2	2	2	2	2	1	2	16	2	20	1	40	2	1	1	30	2	1
3201001359	1	3	1	5	5	3	1	4	20	6	1	1	1	1	1	1	1	0	0	2		0	0	0	0	0	0	2	2	2	1	1	2	2	2	2	1	2	23	1	23	1	10	2	2	2
3201001360	1	3	1	3	5	4	1	1	100	3	1	1	1	1	1	1	1	0	1	1	1	1	1	1	1	1	1	2	2	2	2	1	1	2	1	2	2	2	21	1	21	1	2	1	3	1	1	1	3
3201001361	1	2	1	3	5	3	3	1	5	3	1	1	1	1	1	1	1	0	1	2		0	0	0	0	0	0	1	2	2	2	2	2	2	2	1	2	2	19	2	19	1	8	1	3	2
3201001362	1	3	1	3	5	3	3	1	10	3	1	1	1	1	1	1	1	1	1	2		0	0	0	0	0	0	1	2	2	2	1	2	2	2	2	1	2	17	2	19	1	2	1	2	2
3201001363	1	3	1	4	5	3	1	1	3	3	1	0	1	0	1	1	1	1	1	2		0	0	0	0	0	0	2	2	2	2	2	2	2	2	2	2	2	19	1	19	1	6	1	3	2
3201001364	1	3	2	4	5	3	3	1	15	3	1	1	1	1	1	1	1	0	1	2		0	0	0	0	0	0	1	2	2	2	2	2	2	1	2	2	2	20	1	20	1	4	1	3	2
3201001365	1	3	1	5	15	3	3	1	10	3	1	1	1	1	1	1	1	1	1	2		0	0	0	0	0	0	2	2	2	2	1	2	2	2	2	2	2	16	2	17	1	4	1	3	2
3201001366	1	1	1	5	1	1	1	4	6	3	1	0	1	1	1	1	1	1	0	2		0	0	0	0	0	1	1	1	2	2	1	2	2	2	2	2	2	18	1	18	1	2	2	2	2
3201001367	1	1	1	5	14	4	1	4	20	3	1	1	1	1	1	0	1	0	1	2		1	0	0	0	0	1	1	2	1	2	1	2	2	2	2	1	2	18	1	18	1	3	1	3	2
3201001368	1	1	1	4	1	1	1	4	15	4	1	1	1	1	1	1	1	0	0	2		0	0	0	0	0	0	1	1	2	2	1	2	2	2	1	1	1	16	1	16	2
3201001369	1	1	1	5	1	2	3	4	5	6	1	1	1	1	1	1	1	0	0	2		0	0	0	0	0	0	2	2	2	2	2	2	2	2	2	1	2	19	1	19	2
3201001370	2	1	1	4	16	5	1	5	15	3	1	0	1	1	1	1	1	0	0	2		0	0	0	0	0	0	2	2	2	2	2	2	2	2	2	1	2	26	2	45	1	1	2	1	2
3201001371	1	3	1	3	5	3	3	2	15	2	1	1	1	1	1	1	1	0	1	2		1	1	0	1	0	0	2	2	2	1	1	2	2	2	2	2	2	23	1	23	1	3	1	2	2
3201001372	1	3	1	5	1	1	3	4	13	3	1	1	1	1	1	1	1	0	0	2		0	0	1	0	0	1	2	2	2	2	2	2	2	2	2	1	1	18	1	18	1	3	1	2	2
3201001373	1	1	1	5	1	1	3	4	15	4	1	1	1	1	1	1	1	0	0	2		0	0	0	0	0	1	2	2	2	2	2	2	2	2	2	2	1	20	1	20	1	1	2	1	2
3201001374	1	1	1	5	1	1	1	5	50	2	1	1	1	1	1	1	1	0	0	2		0	0	0	0	0	0	2	2	2	2	2	2	2	2	2	1	2	18	1	18	1	1	2	1	2
3201001375	2	1	1	5	12	4	1	4	2	2	1	1	1	1	1	1	1	0	0	2		0	0	0	0	0	0	1	2	2	2	2	2	2	2	2	1	2	25	2	36	1	3	1	3	2
3201001376	1	2	1	4	5	3	1	4	35	1	1	1	1	1	1	1	1	0	1	2		0	0	0	0	0	0	2	2	2	2	2	2	2	2	2	1	2	28	1	28	1	1	1	3	2
3201001377	1	2	1	5	5	4	1	5	25	3	1	1	1	1	1	1	1	0	1	2		0	0	0	0	0	0	1	1	1	2	2	2	2	2	2	1	2	25	2	30	1	1	1	3	2
3201001378	1	1	1	5	5	3	1	4	20	5	1	1	1	1	1	0	1	0	1	2		0	0	0	0	0	1	2	2	2	1	2	2	2	2	2	1	2	20	1	20	1	5	2	2	2
3201001379	1	1	1	4	16	4	3	4	50	3	1	1	1	1	1	1	1	0	0	2		0	0	1	0	0	1	2	2	2	2	2	2	2	2	2	1	2	21	1	21	1	7	2	2	2
3201001380	2	3	2	4	5	6	1	4	3	4	1	0	1	1	1	1	1	0	1	2		0	0	0	0	0	0	2	2	2	2	2	2	2	2	2	1	2	26	2	27	1	2	2	2	2
3201001381	1	2	1	5	15	6	3	4	1	5	1	1	1	1	1	1	1	0	1	2		0	0	0	0	0	1	2	2	2	2	2	2	2	2	2	1	1	22	2	23	1	10	2	2	2
3201001382	2	1	1	5	2	5	3	4	5	4	1	1	1	1	1	1	1	0	1	2		0	0	0	0	0	0	1	1	1	2	2	2	2	2	2	1	2	25	2	40	1	1	2	2	2
3201001383	2	1	1	4	13	4	3	2	7	4	1	1	1	1	1	1	1	0	1	2		0	0	0	0	0	0	2	2	1	2	2	2	2	1	2	2	2	17	2	23	1	3	1	3	2
3201001384	1	1	1	4	5	3	1	3	6	3	1	1	1	1	1	1	1	0	0	2		0	0	0	0	0	0	1	2	1	2	2	2	2	2	2	1	2	23	2	41	2
3201001385	1	1	1	5	15	6	1	5	10	6	1	1	1	1	1	1	1	0	0	2		0	0	0	0	0	0	2	2	2	2	2	2	2	2	2	1	2	20	1	20	1	1	2	1	2
3201001386	1	2	1	5	5	4	3	5	3	4	1	1	1	1	1	1	1	0	1	2		0	0	0	1	0	1	2	2	2	2	2	2	2	1	2	2	1	29	1	29	1	10	1	2	2
3201001387	1	1	1	5	1	1	1	4	5	3	6	1	1	1	1	1	1	0	0	2		0	0	0	1	0	1	2	2	2	2	2	1	2	1	1	1	1	18	1	18	1	2	2	2	2
3201001388	1	1	1	5	15	3	1	4	4	3	1	1	1	1	1	1	1	0	0	2		0	0	0	0	0	0	2	2	2	1	2	2	2	2	2	1	2	21	1	21	1	2	2	2	2
3201001389	1	1	1	5	15	4	3	4	20	3	1	1	1	1	1	1	1	0	0	2		1	0	0	1	0	0	1	1	1	1	1	1	1	1	1	1	1	21	2	28	1	3	2	2	2
3201001390	1	1	1	5	1	2	3	5	10	3	4	1	1	1	1	1	1	0	1	2		0	0	0	0	0	1	1	2	1	2	1	2	2	2	2	1	2	23	1	23	1	1	1	3	2
3201001391	1	1	1	5	1	1	3	4	8	2	1	0	1	1	1	1	1	0	0	2		0	0	0	0	0	1	1	2	2	1	2	2	2	2	2	1	2	18	1	18	1	1	2	2	2
3201001392	1	3	1	5	2	6	1	4	20	4	1	1	1	1	1	1	1	0	0	2		1	1	1	1	0	0	2	2	2	2	1	2	2	2	2	1	2	19	1	19	1	3	2	2	2
3201001393	1	1	1	5	1	1	1	4	20	4	1	1	1	1	1	1	1	0	0	2		0	0	0	0	0	0	2	2	2	2	2	2	2	2	2	1	2	19	2	24	1	2	1	3	2
3201001394	1	1	1	5	1	1	1	4	10	4	1	1	1	1	1	1	1	0	0	2		0	0	1	0	0	0	2	2	2	2	2	2	2	2	2	1	1	18	1	18	1	1	2	2	2
3201001395	1	2	1	5	14	1	1	4	100	3	1	1	1	1	1	1	1	0	0	2		1	1	0	0	0	1	1	2	2	1	2	2	2	1	2	1	1	19	1	19	1	888	1	2	2
3201001396	1	1	1	5	15	6	4	4	5	5	1	1	1	1	1	1	1	0	0	1	1	0	0	0	0	1	1	2	2	2	1	2	2	2	1	1	1	2	18	1	18	1	5	1	2	2
3201001397	1	2	1	5	5	5	1	5	10	3	6	1	1	1	1	1	1	0	0	1	1	1	1	1	1	1	1	2	2	2	1	1	1	2	1	2	1	2	24	1	24	1	1	1	3	2
3201001398	1	1	1	5	1	1	3	4	30	4	1	1	1	1	1	1	1	0	0	2		1	0	1	0	0	1	1	2	2	2	1	2	2	2	1	1	2	19	1	19	2
3201001399	1	1	1	5	1	1	1	4	20	4	6	1	1	1	1	1	1	0	0	1	1	1	0	1	0	1	1	2	2	2	2	2	2	2	2	2	1	1	18	1	18	2
3201001400	1	1	1	5	15	6	1	5	30	2	1	1	1	1	1	1	1	0	0	2		1	0	1	1	0	1	2	2	2	2	2	2	2	2	2	1	2	22	1	22	1	1	2	2	2
3201001401	1	1	1	5	2	3	3	4	15	4	1	1	1	1	1	1	1	0	1	2		0	0	0	0	0	0	2	2	2	2	2	2	2	2	2	1	1	25	1	25	1	3	2	2	2
3201001402	1	2	1	5	15	4	1	4	15	3	1	1	1	1	1	1	1	0	0	2		0	0	0	0	0	0	1	2	2	2	2	2	2	1	2	1	2	20	1	20	2
3201001403	1	1	1	5	15	6	1	4	20	3	6	1	1	1	1	1	1	0	0	1	1	0	0	1	0	1	1	1	1	1	1	2	1	2	1	2	2	1	26	1	26	2
3201001404	1	1	1	5	12	6	1	2	20	3	1	1	1	1	1	1	1	0	0	1	2	0	0	1	0	1	0	2	2	2	2	1	1	2	2	2	1	2	20	1	20	1	5	1	3	2
3201001405	1	1	1	5	16	4	3	4	10	4	1	1	1	1	1	1	1	0	0	2		0	0	0	0	0	1	1	2	2	2	2	2	2	1	2	1	2	25	1	25	1	5	1	2	2
3201001406	1	1	1	5	16	3	3	4	10	2	1	1	1	1	1	1	1	0	1	2		0	0	0	0	0	0	1	2	2	2	2	2	2	2	2	1	2	28	1	28	1	4	1	2	2
3201001407	1	1	1	5	15	5	4	5	3	4	1	0	1	1	1	1	1	0	0	2		0	0	0	0	0	0	1	2	2	2	2	2	2	2	2	1	2	25	2	30	1	2	2	2	2
3201001408	1	2	1	4	5	4	3	1	15	5	1	1	1	1	1	1	1	1	1	2		1	0	1	0	1	1	2	2	2	2	2	2	2	2	1	1	2	17	2	19	1	25	1	3	2
3201001409	1	3	1	4	5	4	3	2	14	3	1	0	1	1	1	1	1	1	1	2		1	0	0	0	0	0	2	2	2	2	1	2	2	2	2	2	2	18	2	19	1	15	1	3	2
3201001410	1	2	1	5	5	5	3	1	30	3	1	1	1	1	1	1	1	0	0	2		1	1	1	1	1	1	1	2	1	1	2	2	2	2	2	2	2	22	2	25	1	7	1	3	2
3201001411	1	3	1	4	4	3	1	1	15	3	1	0	1	1	1	0	1	0	1	1	1	1	1	1	1	1	1	1	2	2	1	2	2	1	1	1	1	2	22	2	22	1	3	1	3	2
3201001412	1	1	1	4	5	3	3	4	35	5	1	1	1	1	1	1	1	1	1	2		1	0	1	0	0	1	2	2	2	2	2	2	2	1	2	2	2	16	2	19	1	20	1	3	2
3201001413	1	3	1	5	15	4	3	1	15	5	1	0	1	1	1	1	1	0	0	2		0	0	0	0	0	0	2	2	2	1	1	2	2	1	2	1	2	22	2	24	1	5	1	3	2
3201001414	1	1	1	4	5	3	3	4	7	3	1	1	1	1	1	1	1	0	0	2		1	1	1	0	0	1	2	2	2	2	2	2	2	1	2	1	2	18	2	22	1	3	1	2	2
3201001415	1	2	1	5	4	3	3	1	10	3	1	1	1	1	1	1	1	0	0	1	1	0	0	0	0	0	0	2	2	1	1	2	2	2	2	2	1	2	18	2	22	1	2	1	3	2
3201001416	1	3	1	3	14	1	3	1	2	4	5	1	1	1	1	1	1	0	0	2		0	0	1	0	0	0	1	1	1	1	1	2	2	2	1	1	2	21	2	22	1	7	1	2	2
3201001417	1	3	1	4	14	1	4	1	4	3	1	1	1	1	1	1	1	0	1	2		0	0	1	0	0	1	1	2	2	1	2	1	2	1	2	1	2	19	1	19	1	4	1	2	2
3201001418	1	2	1	4	14	1	1	2	2	4	1	1	1	1	1	1	1	1	1	2		0	0	0	0	0	0	2	2	2	2	1	2	2	2	2	2	2	18	1	18	1	2	1	2	2
3201001419	1	2	1	5	5	4	2	1	15	5	1	1	1	1	1	1	1	0	0	2		1	0	1	1	1	1	1	2	2	2	2	2	2	1	2	1	2	17	2	21	1	5	1	3	2
3201001420	1	2	1	4	7	2	2	3	15	4	1	1	1	1	1	1	1	1	1	1	1	1	1	0	0	1	0	1	2	1	1	2	2	2	2	2	2	2	18	2	20	2
3201001421	1	2	1	4	5	6	2	1	25	4	1	1	1	1	1	0	1	0	0	1	2	1	1	1	1	1	1	1	2	2	1	2	2	2	2	2	2	2	22	2	23	1	25	1	3	2
3201001422	1	3	1	5	15	5	4	1	10	3	1	1	1	1	1	1	1	0	1	2		1	0	0	0	0	1	1	1	1	1	1	2	2	1	1	1	2	20	1	20	2
3201001423	1	3	1	5	1	1	3	4	2	4	1	1	1	1	1	1	1	0	0	2		0	0	1	0	0	1	2	2	2	2	2	2	2	2	2	1	2				2
3201001424	2	1	1	5	15	6	3	4	3	3	1	1	1	1	1	1	1	0	0	2		0	0	0	0	0	0	2	2	2	2	2	2	2	2	2	1	2	24	1	24	2
3201001425	4	3	1	5	16	5	1	1	10	3	1	1	1	1	1	1	1	0	0	1	1	1	1	1	1	1	1	1	1	1	1	1	1	1	1	1	1	1	20	2	28	1	2	2	2	2
3201001426	1	1	1	5	5	6	3	1	1	2	1	1	1	1	1	1	1	0	0	2		0	0	0	0	0	1	2	2	2	2	2	1	2	2	2	1	2	20	1	20	1	2	2	2	2
3201001427	4	1	1	5	15	4	1	4	10	5	1	1	1	1	1	1	1	0	1	1	1	0	0	0	1	1	0	1	2	2	2	2	2	2	2	2	1	2	21	2	23	1	4	1	2	2
3201001428	4	2	1	5	15	3	1	2	1	4	1	1	1	1	1	1	1	0	0	2		0	0	0	0	0	0	2	2	1	1	2	2	2	1	1	1	2	23	2	26	1	3	2	2	2
3201001429	1	3	1	3	5	3	2	1	10	4	1	1	1	1	1	1	1	0	1	2		1	0	1	1	0	1	1	2	2	2	1	2	2	2	2	1	2	18	1	18	1	33	1	3	2
3201001430	1	3	1	4	16	4	2	1	10	4	1	0	1	1	1	0	1	0	1	2		0	0	0	0	0	0	2	2	2	2	1	2	2	2	2	2	2	20	2	20	1	20	1	3	2
3201001431	4	1	1	4	15	5	1	2	10	3	1	1	1	1	1	1	1	0	0	2		1	0	1	0	0	1	2	2	1	2	2	2	2	1	2	2	2	28	1	28	1	4	1	2	2
3201001432	2	1	1	5	12	6	3	5	8	4	1	1	1	1	1	1	1	0	0	2		0	0	0	1	0	1	2	2	2	2	2	1	2	2	2	1	2	17	2	25	1	8	2	1	1	3	2	1
3205001001	1	3	1	4	5	6	1	1	200	3	1	1	1	1	1	1	1	0	0	1	1	1	1	1	1	1	1	1	2	1	1	1	1	1	1	2	1	2	19	2	19	1	10	1	2	1	10	1	2
3205001002	1	2	1	4	5	5	3	1	35	3	6	0	1	1	1	1	1	1	1	2		0	0	0	0	0	0	1	1	1	2	2	2	2	2	1	1	2	19	2	20	1	12	1	3	2
3205001003	1	3	1	4	5	6	2	1	6	3	1	0	1	1	1	1	1	1	1	1	1	0	0	0	0	1	1	1	1	1	1	1	1	1	1	1	1	1	18	2	21	2
3205001004	1	3	1	5	5	4	1	4	0	5	1	1	1	1	1	1	1	0	1	2		0	0	0	0	0	0	1	2	2	2	1	2	2	2	2	2	2	21	1	21	1	20	1	3	2
3205001005	1	3	1	4	5	5	3	4	2	5	1	1	1	1	1	1	1	0	1	1	1	1	1	0	1	1	1	1	2	1	2	1	1	1	1	2	1	2	19	2	19	1	10	1	3	2
3205001007	1	3	1	4	5	3	3	4	6	3	1	1	1	1	1	1	1	0	0	2		0	0	0	0	0	0	1	2	2	2	2	2	2	2	2	1	2	18	1	18	1	7	1	2	2
3205001008	1	2	1	4	5	6	1	4	50	5	1	1	1	1	1	1	1	0	0	1	1	1	0	1	1	1	1	2	2	2	1	2	2	2	1	2	1	2	16	1	16	1	70	1	3	2
3205001009	3	2	1	3	5	5	2	1	6	3	6	1	1	1	1	1	1	0	0	2		0	0	0	0	0	1	1	1	2	2	1	2	2	1	1	1	2	15	2	22	1	60	1	3	2
3205001010	1	3	1	4	5	5	2	1	0	4	1	1	1	1	1	1	1	0	0	1	1	1	1	0	1	1	0	1	2	1	1	1	1	2	1	2	2	2	18	2	21	1	60	1	3	2
3205001011	1	3	1	3	5	4	2	1	6	3	1	1	1	1	1	1	1	0	1	2		0	0	0	0	0	0	1	2	1	2	1	1	2	2	2	2	2	19	2	21	1	4	1	2	2
3205001012	1	3	1	4	5	5	2	1	4	4	5	1	1	1	1	1	1	1	1	2		0	0	0	0	0	1	1	1	2	2	2	2	2	2	2	1	2	16	2	18	2	888
3205001013	1	3	1	3	5	6	2	1	0	5	1	1	1	1	1	1	0	0	1	1	2	1	1	1	0	1	1	2	2	2	1	1	2	2	2	2	2	2	16	2	20	1	150	1	3	2
3205001014	1	3	1	3	5	4	3	1	15	3	1	1	1	1	1	0	1	0	0	1	2	1	1	0	0	1	1	2	2	2	2	2	1	2	1	2	1	2	16	2	20	1	1	1	3	2
3205001015	1	3	1	3	5	3	3	4	1	3	5	1	1	1	1	1	1	0	1	1	1	1	1	1	1	1	1	1	2	1	1	1	1	1	1	2	1	2	19	2	20	1	6	1	3	2
3205001016	3	3	1	4	5	6	3	1	5	3	1	1	1	1	1	1	1	0	0	1	1	1	1	1	1	1	1	1	2	1	1	1	1	1	1	1	1	2	17	2	21	1	20	1	3	2
3205001017	1	2	1	5	12	6	1	4	15	6	1	1	1	1	1	1	1	0	0	2		0	0	0	1	0	0	2	2	2	1	2	2	2	2	2	1	2	26	1	26	1	3	1	2	2
3205001018	1	3	1	5	15	4	1	4	10	3	1	1	1	1	1	1	1	0	0	2		0	0	1	1	0	0	2	2	2	2	2	2	2	2	2	1	2	22	1	22	1	3	1	2	2
3205001019	1	3	1	4	5	3	2	1	0	5	1	1	1	1	1	0	1	1	0	2		0	0	0	0	0	0	2	2	2	2	1	2	2	2	2	1	2	17	2	19	1	20	1	3	2
3205001020	1	3	1	3	14	1	3	1	9	3	1	1	1	1	1	1	1	0	0	2		0	0	1	1	0	1	2	2	2	1	1	1	1	1	2	2	2	20	1	20	1	6	1	2	2
3205001021	2	3	1	3	5	3	3	2	2	3	1	1	1	1	1	1	1	0	1	2		0	0	0	0	0	0	2	2	2	1	1	2	2	2	2	2	2	25	2	33	2	2
3205001022	2	2	1	3	4	3	3	4	20	2	1	1	1	1	1	1	1	0	0	1	1	0	0	1	0	1	0	1	1	1	2	2	2	1	2	2	1	2	22	2	22	1	5	1	2	2
3205001023	1	1	1	5	5	4	3	4	10	5	1	1	1	1	1	1	1	0	0	1	1	1	1	0	1	1	1	2	2	2	1	2	1	1	1	2	1	2	20	2	28	1	3	1	3	2
3205001024	1	3	2	3	5	3	1	2	5	3	1	1	1	1	1	1	0	0	0	2		1	0	1	0	0	0	1	2	2	1	2	1	1	1	2	1	2	20	2	20	1	12	1	2	2
3205001025	4	3	1	3	5	4	3	2	4	5	1	1	1	1	1	1	1	0	0	1	2	1	0	1	0	1	1	2	2	2	2	1	2	2	1	2	2	2	23	2	25	1	90	1	3	2
3205001026	1	3	1	4	5	3	3	2	5	4	1	0	1	1	1	1	1	0	1	1	1	1	0	0	1	1	1	1	1	2	1	1	2	1	1	2	1	1	21	1	21	1	2	1	3	2
3205001027	1	3	1	4	5	3	3	1	3	3	1	1	1	1	1	1	1	0	1	2		0	0	0	0	0	0	2	2	2	2	1	2	2	2	2	2	2	22	1	22	1	2	1	3	2
3205001028	2	2	1	4	5	4	3	2	2	3	1	1	1	1	1	1	1	0	0	2		0	0	1	0	0	1	1	2	1	2	2	2	1	1	2	2	2	26	2	52	2	3
3205001029	2	1	1	3	2	6	3	2	10	5	1	1	1	1	1	1	1	0	0	2		0	0	0	0	0	1	1	2	2	2	1	2	2	1	1	2	2	19	1	19	1	6	2	1	2
3205001030	1	3	1	5	15	6	1	2	0	4	1	1	1	1	1	1	1	0	0	2		1	0	1	0	0	1	1	2	1	2	2	2	2	1	2	2	2	23	1	23	1	2	1	3	2
3205001031	2	2	1	4	7	4	3	2	0	6	1	1	1	1	1	1	1	0	0	2		0	0	0	0	0	0	2	2	2	2	2	2	2	2	2	1	2	26	2	26	2	10
3205001032	1	3	1	4	5	4	3	2	6	5	5	1	1	1	1	1	1	0	0	2		1	1	0	1	1	1	2	2	2	1	2	1	2	1	2	1	2	23	2	23	1	12	1	2	2
3205001033	2	2	1	3	5	5	3	2	3	4	1	1	0	1	1	0	1	0	1	2		1	0	1	0	0	0	1	2	1	2	2	1	2	2	1	1	2	24	2	25	1	5	1	3	2
3205001034	1	3	1	4	14	3	1	4	6	5	1	1	1	1	1	1	1	0	0	1	1	0	0	0	0	1	1	2	2	2	1	2	1	2	2	2	1	2	21	1	21	1	3	1	3	2
3205001035	1	3	1	3	5	2	1	4	15	3	1	1	1	1	1	1	1	0	0	1	1	1	1	1	0	1	1	2	2	2	2	1	2	2	1	2	1	2	17	1	17	1	1	1	3	2
3205001036	1	2	1	4	5	6	1	1	10	3	1	1	1	1	1	1	1	0	0	2		1	1	1	0	0	1	1	2	2	2	1	1	1	1	2	2	2	16	1	16	1	400	1	2	1	888	1	2
3205001037	2	1	1	4	5	6	3	3	15	5	1	1	1	1	1	0	1	0	1	2		0	0	1	0	0	0	1	2	1	2	2	2	2	2	2	2	2	16	2	30	2	3
3205001038	2	1	1	3	7	2	1	1	2	1	5	1	0	1	0	1	1	0	0	1	1	1	1	1	1	1	1	1	2	2	2	2	2	2	1	2	1	2	35	1	35	1	6	1	2	2
3205001039	2	1	1	4	5	4	3	2	15	5	1	1	1	1	1	1	1	0	0	1	1	1	1	1	0	1	1	2	2	2	2	2	1	2	1	2	2	2	19	1	19	1	1	1	3	1	1	1	3
3205001040	2	2	1	4	15	6	3	4	4	5	1	1	1	1	1	1	1	0	1	2		0	0	0	0	0	0	2	2	2	2	2	2	2	2	2	1	2	22	2	25	1	2	1	3	2
3205001041	2	3	1	4	5	3	3	2	30	3	1	1	1	1	1	1	1	0	0	1	1	1	1	1	1	1	1	1	2	1	1	1	2	1	1	2	2	2	23	2	23	1	1	2	2	2
3205001042	1	2	1	4	5	3	1	4	1	4	5	1	1	1	1	1	1	0	0	1	1	1	1	0	1	1	1	2	2	2	1	1	1	2	1	1	1	1	18	1	18	1	8	1	3	2
3205001043	2	1	1	3	15	3	3	2	5	5	1	1	1	0	0	1	1	0	1	2		0	0	1	0	0	0	2	2	2	2	1	2	2	2	2	2	2	28	2	50	1	1	1	3	2
3205001044	1	3	1	5	15	4	1	1	2	4	1	1	1	1	1	1	1	0	0	2		0	0	0	0	0	0	1	2	2	2	2	2	2	2	2	1	2	23	1	23	1	1	1	3	2
3205001045	1	3	1	4	5	6	1	2	3	5	1	1	1	1	1	1	1	0	0	2		1	1	0	0	0	1	2	2	1	1	1	2	2	2	2	2	2	20	2	23	2	2
3205001046	2	1	1	5	12	4	3	2	1	5	1	1	1	1	1	1	1	0	0	2		0	0	0	0	0	0	1	2	1	1	2	2	2	2	2	2	2	46	2	46	1	1	2	1	2
3205001047	2	3	1	4	5	4	3	2	2	4	1	1	1	1	1	1	1	0	0	2		0	0	0	0	0	0	2	2	2	2	2	2	1	2	2	2	2	25	2	34	1	8	2	2	2
3205001048	1	1	1	5	5	5	1	1	1000	5	1	1	1	1	1	1	1	0	0	1	1	1	1	1	1	1	1	2	2	2	1	1	1	1	1	2	1	2	22	1	22	1	2	1	3	2
3205001049	2	3	1	3	15	4	3	1	0	4	1	1	1	1	1	1	1	0	1	1	1	0	0	0	0	1	0	2	2	2	1	1	2	2	2	2	2	2	18	2	23	2	10
3205001050	1	3	1	3	5	3	3	1	3	4	1	0	1	1	1	1	1	0	1	1	1	0	0	1	1	1	1	2	2	2	1	1	2	2	1	2	2	2	21	1	21	1	1	1	3	2
3205001051	1	3	1	4	4	3	3	1	0	5	1	0	1	1	1	1	1	0	0	1	1	1	1	1	0	1	1	2	2	2	1	2	2	1	1	2	2	2	21	2	21	1	1	1	3	2
3205001053	2	1	1	4	7	3	3	4	5	4	1	0	1	1	1	1	1	0	1	1	1	1	1	0	0	1	1	1	2	2	2	2	2	2	2	2	2	2	19	2	36	1	3	1	3	2
3205001054	2	2	1	4	5	5	3	4	1	4	1	1	1	1	1	1	1	1	1	2		1	0	0	0	0	0	1	2	2	1	1	2	2	2	2	1	2	20	2	30	1	1	2	2	2
3205001055	1	3	1	4	14	3	3	4	7	4	1	1	1	1	1	1	1	0	0	2		1	0	1	0	0	1	2	2	2	2	1	1	2	1	2	2	1	20	2	23	1	2	1	2	2
3205001056	1	3	1	5	5	3	3	4	6	5	1	1	1	1	1	1	1	0	0	1	1	1	1	1	0	1	1	1	2	2	2	2	2	1	1	2	1	2	18	2	20	1	1	2	2	2
3205001057	1	3	1	5	15	3	3	5	0	4	1	1	1	1	1	1	1	0	1	2		0	0	0	0	0	0	2	2	2	2	1	2	2	2	2	2	1	18	2	22	1	1	1	3	2
3205001058	1	2	1	4	5	3	1	1	20	5	1	1	1	1	1	1	1	0	0	1	1	1	1	1	0	1	1	1	2	2	2	2	2	1	1	2	2	2	16	1	16	1	5	1	2	1	1	2	2
3205001059	4	3	1	4	4	4	3	4	9	4	1	1	1	1	1	1	1	0	0	1	1	1	1	1	0	1	1	2	2	2	2	1	2	2	2	2	1	2	19	2	23	1	2	1	3	2
3205001060	1	1	1	5	12	6	3	4	6	5	1	1	1	1	1	1	1	0	0	1	1	1	1	1	1	1	1	2	2	1	1	2	1	1	1	2	1	2	20	2	20	1	3	1	3	2
3205001061	1	2	1	5	15	5	1	4	80	5	1	1	1	1	1	1	1	0	0	1	1	1	1	1	1	1	1	2	2	2	2	1	1	2	2	2	2	2	17	1	17	1	3	1	3	1	2	1	3
3205001062	1	2	1	5	5	5	3	4	2	3	1	0	1	1	1	1	1	0	0	2		0	0	0	0	0	0	2	2	2	2	2	2	2	2	2	1	2	21	1	21	1	10	1	3	2
3205001063	1	2	1	5	5	6	1	5	6	3	1	1	1	1	1	1	1	0	1	1	1	1	0	1	0	1	1	2	2	2	2	2	2	2	2	2	1	2	20	1	20	1	1	2	1	2
3205001064	1	2	1	4	5	3	2	4	6	5	1	1	1	1	1	1	1	0	1	2		1	0	1	0	1	1	2	2	1	2	2	2	1	1	2	1	2	21	2	21	2	10
3205001065	1	1	1	5	15	3	1	1	30	3	1	1	1	1	1	1	1	0	0	1	1	1	1	1	1	1	1	2	2	2	1	1	1	1	1	2	1	2	23	1	23	1	2	1	2	1	1	1	3
3205001066	1	1	1	5	5	4	1	1	10	3	1	1	1	1	1	1	1	0	1	1	1	1	1	1	1	1	1	2	2	2	2	2	1	1	2	2	1	2	19	2	20	1	2	1	3	2
3205001067	1	3	1	5	15	6	3	4	10	4	1	1	1	1	1	1	1	0	1	1	1	0	0	0	1	1	0	2	2	2	2	2	2	2	2	2	1	2	21	2	24	1	3	1	2	2
3205001068	1	2	1	5	12	6	1	4	4	5	1	1	1	1	1	1	1	0	0	2		0	0	0	0	0	0	2	2	1	1	2	2	1	2	2	1	2	20	1	20	1	3	2	2	2
3205001069	1	2	1	5	1	1	4	1	10	5	1	1	1	1	1	1	1	0	0	2		0	0	0	0	0	0	1	2	2	2	2	2	2	2	2	1	2	22	2	23	1	3	2	2	2
3205001070	1	3	1	2	5	4	3	2	1	3	1	0	0	1	1	1	1	0	1	2		0	0	0	0	0	0	2	2	2	2	2	2	2	2	2	2	2	19	2	20	1	1	2	1	2
3205001071	4	1	1	4	16	5	3	2	0	4	1	1	1	1	1	1	1	0	1	2		1	1	0	0	0	1	1	2	1	2	2	2	2	1	2	2	2	24	2	47	1	3	1	2	2
3205001072	1	1	1	5	15	6	1	1	10	3	1	1	1	1	1	1	1	0	1	2		0	0	0	0	0	0	1	1	1	1	1	2	2	2	2	1	2	22	2	26	1	3	1	2	1	1	1	3
3205001073	1	3	1	4	5	3	1	4	10	5	1	1	1	1	1	1	1	0	0	1	1	1	1	0	1	1	1	2	2	1	1	2	1	1	2	2	1	2	18	1	18	1	1	1	2	2
3205001074	1	3	1	5	5	5	1	4	5	3	1	1	1	1	1	1	1	0	0	2		0	0	1	0	0	1	2	2	2	2	2	2	2	2	2	1	2	20	1	20	1	5	1	2	2
3205001075	2	3	1	4	15	6	3	4	3	4	1	1	1	1	1	1	1	0	0	2		0	0	0	0	0	0	2	2	2	2	1	2	2	2	2	1	2	22	2	25	1	5	1	2	2
3205001076	2	2	1	3	5	6	3	1	0	5	1	1	1	1	1	1	1	0	0	1	1	1	0	0	0	1	0	2	2	2	2	1	2	2	2	2	2	2	17	1	17	1	12	1	3	2
3205001077	1	1	1	5	15	6	1	4	5	3	1	1	1	0	1	1	1	0	0	2		0	0	0	0	0	0	1	1	1	1	1	1	1	1	1	1	1	8	1	15	1	3	1	2	2
3205001078	1	3	1	3	4	3	3	4	6	3	1	1	1	1	1	1	1	0	0	2		0	0	0	0	0	0	1	2	1	1	1	2	2	2	1	1	1	17	1	17	1	5	2	1	2
3205001079	1	2	1	4	7	2	1	4	15	3	1	1	1	1	0	0	1	0	1	1	1	1	1	1	1	1	1	2	2	1	1	1	1	1	2	2	1	2	21	1	21	1	4	2	2	2
3205001080	1	2	1	3	7	3	1	1	0	4	6	0	1	1	1	0	1	1	0	1	1	1	1	0	0	1	0	2	2	2	2	1	2	2	2	2	2	2	20	1	20	1	20	2	2	2
3205001081	1	3	1	3	5	3	1	4	0	5	1	0	1	1	0	0	1	0	1	2		1	1	1	1	1	1	1	1	1	1	2	1	2	1	1	1	2	20	1	20	1	1	1	2	2
3205001082	1	3	1	5	15	4	1	4	3	4	1	1	1	1	1	1	1	0	0	2		0	0	0	0	0	0	2	2	2	2	2	2	2	2	2	1	2	24	1	24	1	5	1	2	1	1	1	3
3205001083	2	2	1	5	15	5	4	2	10	4	1	1	1	1	1	1	1	0	0	1	1	1	1	0	1	1	1	1	1	1	1	1	1	2	1	1	1	2	30	2	30	1	2	1	3	2
3205001084	1	2	1	4	5	6	3	5	10	3	1	1	1	1	1	1	1	0	0	1	1	1	0	1	1	1	1	2	2	2	1	2	2	2	2	2	1	2	17	2	24	1	2	1	3	2
3205001085	4	1	1	4	4	5	3	1	1	3	1	1	1	1	1	1	1	0	0	1	1	1	1	1	1	1	1	1	1	1	1	1	1	1	1	1	2	2	25	2	28	1	3	1	2	2
3205001086	1	3	1	4	5	3	1	5	12	5	1	1	1	1	1	1	1	0	1	2		0	0	1	0	1	1	1	2	1	2	2	2	2	2	2	1	2	22	1	22	1	1	2	2	2
3205001087	1	3	1	4	5	6	1	1	50	3	1	1	1	1	1	1	1	0	0	1	1	1	1	1	1	1	1	2	2	2	2	2	2	2	1	2	1	2	21	1	21	1	8	1	3	1	2	1	3
3205001088	1	2	1	4	5	5	3	1	8	3	5	1	1	1	1	1	1	0	0	2		0	0	0	0	0	1	1	2	1	1	1	2	2	1	2	1	2	17	2	18	1	20	1	3	1	1	1	3
3205001089	1	3	1	4	5	4	1	1	3	3	1	1	1	1	1	1	1	0	0	1	1	1	1	1	0	1	1	2	2	2	1	2	1	1	1	2	1	2	21	1	21	1	7	1	3	1	1	1	3
3205001090	1	3	1	3	4	3	1	4	0	3	1	1	1	1	1	1	1	0	0	1	1	1	0	1	1	1	1	1	2	1	1	1	1	1	1	1	1	2	20	2	21	1	30	1	3	2
3205001091	2	3	1	3	5	6	3	2	5	3	1	1	1	1	1	1	1	0	0	1	1	1	1	0	1	1	1	1	2	1	1	1	1	1	1	2	2	2	22	2	41	1	5	1	2	1	2	1	3
3205001092	1	3	1	4	5	3	1	1	3	5	1	0	1	1	1	1	1	0	1	2		0	0	0	0	0	0	1	2	2	2	2	2	2	2	2	1	2	18	1	18	1	4	1	3	2
3205001093	1	3	1	4	5	6	3	5	4	3	3	1	1	1	1	1	1	0	1	2		1	1	1	0	0	1	2	2	2	2	2	2	2	1	2	1	2	14	2	19	1	1	2	1	2
3205001094	2	1	1	4	7	3	3	4	1	6	1	1	1	1	1	1	1	0	1	2		0	0	0	0	0	0	2	2	2	2	2	2	2	2	2	1	2	25	1	25	1	2	1	2	2
3205001095	1	3	1	4	15	3	4	4	2	3	5	1	1	1	1	1	1	0	0	2		1	0	1	0	0	1	1	2	2	1	2	1	2	1	2	1	2	19	1	19	1	3	1	3	2
3205001096	1	3	1	4	5	3	1	4	0	3	1	1	1	1	1	1	1	0	0	2		0	0	1	0	0	1	2	2	2	2	2	2	2	2	1	1	2	18	1	18	1	4	1	3	2
3205001097	1	3	1	4	16	1	3	1	10	3	1	1	1	1	1	1	1	0	0	1	1	1	1	0	0	1	1	1	1	2	2	1	2	2	2	2	2	2	21	1	21	1	10	1	2	2
3205001098	1	2	1	3	14	3	1	1	300	3	6	1	1	1	1	0	1	0	1	1	1	1	1	1	1	1	1	2	2	2	1	1	1	1	1	2	2	2	16	2	23	1	1	1	3	2
3205001099	1	3	1	5	5	1	3	4	4	4	1	1	1	1	1	0	1	0	0	2		0	0	0	0	0	0	2	2	2	1	2	2	2	1	2	1	2	14	2	16	1	6	2	2	1	1	2	2
3205001100	1	3	1	3	16	3	1	5	19	3	1	0	1	1	1	0	1	0	1	2		0	0	0	1	0	0	2	2	2	2	1	2	2	2	2	2	2	18	1	18	1	20	1	3	2
3205001101	1	2	1	3	16	3	3	4	5	3	1	0	1	1	1	0	1	1	1	3	2	0	0	1	1	0	1	2	2	2	2	2	2	2	1	2	2	2	18	2	21	1	10	1	2	2
3205001102	2	2	1	4	16	6	3	1	15	3	1	0	1	1	1	0	1	0	0	1	1	1	1	1	1	1	1	1	1	1	2	1	2	1	1	1	1	2	25	2	21	1	130	1	2	2
3205001103	1	3	1	4	16	5	3	4	3	3	1	1	1	1	1	0	1	0	1	1	1	1	1	1	1	1	1	2	2	2	2	2	2	2	2	2	1	2	18	1	25	1	10	1	3	2
3205001104	1	3	1	4	5	5	1	4	12	3	1	1	1	1	1	1	1	0	0	2		0	0	0	0	0	1	2	2	2	2	2	2	2	2	2	1	2	18	1	18	1	15	1	3	2
3205001105	1	3	1	5	15	6	1	4	30	3	5	1	1	1	1	1	1	0	0	1	1	0	0	0	1	1	0	1	2	2	1	2	2	2	2	2	1	2	22	1	22	1	2	1	2	2
3205001106	1	3	1	4	5	6	1	4	5	3	1	1	1	1	1	1	1	0	1	2		0	0	0	0	0	0	2	2	2	2	2	2	2	2	2	1	2	18	1	18	1	3	2	2	2
3205001107	1	1	1	5	1	4	3	4	5	2	1	1	1	1	1	1	1	0	0	2		0	0	0	0	0	1	2	2	2	2	2	2	2	2	2	1	2	22	1	21	1	2	2	2	2
3205001108	2	3	1	5	15	4	3	4	7	3	1	0	1	1	1	1	0	0	1	2		0	0	0	0	0	0	2	2	2	1	2	2	2	2	2	1	1	24	2	27	1	3	1	2	2
3205001109	4	2	1	5	5	5	3	1	2	4	1	1	1	1	1	0	1	0	0	2		0	0	0	0	0	0	2	2	2	1	2	2	1	2	2	1	2	24	2	25	1	1	1	3	2
3205001110	2	1	1	5	7	3	3	5	5	3	1	1	1	1	1	0	1	0	1	2		0	0	0	0	0	0	1	2	2	2	2	2	2	2	2	1	2	21	2	28	1	2	2	2	2
3205001111	1	3	1	5	15	5	1	4	5	6	5	0	1	1	1	1	1	0	1	1	1	0	0	0	0	1	1	2	2	2	2	2	2	2	2	2	1	2	23	1	23	1	2	1	3	2
3205001112	1	2	1	5	15	3	1	4	30	3	1	0	1	1	1	1	1	0	1	2		0	0	0	0	0	0	2	2	2	2	2	2	2	2	2	1	2	20	1	20	1	3	2	2	2
3205001113	2	1	1	3	7	3	3	2	2	4	1	1	1	1	1	1	1	0	1	2		1	0	0	0	0	1	2	2	2	1	2	2	2	1	2	2	2	30	1	30	2	2
3205001114	2	1	1	5	12	5	3	1	30	3	1	1	1	1	1	1	1	0	1	2		1	1	1	0	0	1	1	2	2	1	1	2	2	1	2	1	2	21	1	21	2	10
3205001115	2	3	1	4	5	4	3	4	5	4	1	1	1	1	1	1	1	0	0	2		1	0	0	0	0	1	2	2	2	2	1	1	2	2	2	1	2	25	2	30	2	20
3205001116	1	2	1	5	15	5	3	4	2	4	1	1	1	1	1	1	1	0	1	2		0	0	0	0	0	0	2	2	2	2	2	2	2	2	2	1	2	26	1	26	1	1	1	3	2
3205001117	2	1	1	5	12	4	3	4	4	5	1	1	1	1	1	1	0	0	0	2		0	0	0	0	0	0	1	2	2	2	2	2	2	2	2	1	2	22	1	22	1	3	1	2	2
3205001118	2	2	1	4	5	3	3	4	5	4	1	1	1	1	1	1	1	0	0	2		0	0	0	0	0	0	2	2	2	1	2	2	2	2	2	1	2	27	2	40	1	5	1	2	1	1	1	3
3205001119	2	3	1	4	15	4	3	2	1	6	1	0	1	1	1	1	1	0	1	2		0	0	1	0	0	0	1	2	2	2	1	2	2	2	2	2	2	18	2	25	1	3	1	3	2
3205001120	1	1	1	5	15	4	1	1	7	6	1	1	1	1	1	1	1	0	1	2		0	0	0	0	0	0	2	2	2	2	2	2	2	2	2	1	2	26	2	30	1	3	1	2	2
3205001121	1	3	1	5	12	6	3	2	2	6	1	1	1	1	1	1	1	0	1	2		0	0	0	0	0	1	1	2	1	1	2	2	2	1	2	1	2	26	1	26	1	2	1	2	2
3205001122	4	1	1	4	5	4	1	4	6	3	1	1	1	1	1	1	1	0	0	2		0	0	0	0	0	0	2	2	2	2	2	2	2	2	1	1	2	29	2	49	1	1	1	2	2
3205001123	1	3	1	5	15	5	1	4	3	3	1	1	1	1	1	1	1	0	0	2		0	0	0	0	1	0	1	2	2	1	2	2	2	2	2	1	2	23	2	25	1	1	1	2	2
3205001124	2	1	1	4	15	4	2	4	1	4	1	1	1	1	1	1	1	0	0	2		0	0	0	0	0	0	1	2	1	1	2	2	2	2	2	1	2	20	2	25	1	2	1	2	2
3205001125	1	1	1	5	15	4	3	2	0	5	1	1	1	1	1	1	1	0	0	2		0	0	0	0	0	1	1	1	1	1	1	1	2	1	2	1	2	20	2	26	1	2	1	3	2
3205001126	2	2	1	4	4	4	1	2	0	4	1	0	1	1	1	1	1	0	1	2		0	0	0	1	0	0	1	2	1	2	2	2	2	2	2	1	2	15	1	15	1	15	1	2	1	2	1	3
3205001127	2	1	1	4	5	3	3	2	0	4	1	1	1	1	1	1	1	0	1	2		0	0	0	0	0	0	2	2	1	2	2	1	2	2	2	2	2	21	2	25	1	5	2	2	2
3205001128	2	1	1	4	15	6	3	2	5	4	1	1	1	1	1	1	1	1	1	2		0	0	0	0	0	0	1	2	2	1	2	2	2	2	2	1	2	24	1	24	1	2	1	2	2
3205001129	1	3	1	4	15	3	1	5	1	3	1	1	1	1	1	1	1	0	0	2		0	0	0	0	0	1	2	2	2	2	2	2	2	1	2	1	2	99	3	99	2	6
3205001130	1	3	1	4	4	3	1	4	3	5	1	1	1	1	1	1	1	0	1	2		0	0	0	0	0	1	2	2	2	1	2	2	2	1	2	2	2	16	2	22	1	7	1	2	2
3205001131	1	1	1	5	15	4	3	1	20	3	1	1	1	1	1	1	1	0	0	1	1	1	1	1	1	1	1	1	2	2	1	2	1	1	1	2	1	2	23	1	23	1	1	1	3	2
3205001132	1	2	2	4	16	3	1	1	0	5	1	1	1	1	1	1	1	0	1	2		1	1	1	0	0	1	2	2	2	2	1	1	2	2	2	1	2	19	1	19	1	18	1	3	2
3205001133	1	2	1	4	5	5	1	4	4	3	1	1	1	1	1	1	1	0	0	2		0	0	0	0	0	0	2	2	2	1	2	2	2	2	2	2	1	19	1	19	1	5	1	2	2
3205001134	1	3	1	4	5	4	3	1	15	3	1	1	1	1	1	1	1	0	0	1	1	1	1	0	1	1	1	1	2	1	1	2	2	1	1	2	1	2	20	2	20	1	1	2	2	2
3205001135	1	2	1	5	15	4	3	4	10	5	1	1	1	1	1	1	1	0	1	1	1	1	1	1	1	1	1	2	2	2	1	1	1	2	2	2	2	2	21	1	21	1	5	1	2	2
3205001136	1	2	1	5	15	4	3	4	9	3	1	1	1	1	1	1	1	0	0	1	1	1	1	1	1	1	1	1	1	1	1	2	2	2	1	2	1	2	22	2	23	1	4	1	2	2
3205001137	1	3	1	5	15	4	1	4	5	3	1	1	1	1	1	1	1	0	0	1	1	0	0	0	1	1	0	1	2	2	2	2	2	1	2	2	1	2	24	1	24	1	1	1	3	2
3205001138	1	2	1	5	5	5	1	4	4	3	1	1	1	1	1	1	1	0	0	1	1	1	0	1	1	1	1	2	2	2	2	2	2	2	1	2	1	2	20	1	20	1	2	1	2	2
3205001139	2	1	1	5	15	5	1	1	6	6	1	1	1	1	1	1	1	0	0	2		1	1	0	1	0	0	2	2	2	2	2	2	2	2	2	1	2	26	2	30	1	4	2	1	1	1	2	1
3205001140	2	2	1	4	5	6	1	1	0	4	1	1	1	1	1	1	1	0	1	2		1	1	0	0	0	1	2	2	2	1	2	2	2	1	2	2	2	14	2	18	1	1	1	3	2
3205001141	2	3	1	5	15	4	1	4	1	3	1	1	1	1	1	1	1	0	0	1	1	1	0	0	1	1	1	2	2	2	1	2	2	2	2	2	1	2	24	2	33	1	1	2	2	2
3205001142	4	1	1	3	16	6	1	4	30	3	1	1	1	1	1	1	1	0	0	1	1	1	1	0	0	1	1	1	2	1	2	2	2	2	1	2	1	2	22	2	36	1	1	2	1	2
3205001143	2	2	1	3	5	4	3	2	7	3	1	1	1	1	1	1	1	0	0	1	1	1	1	0	1	1	1	1	2	2	2	2	1	1	2	2	2	2	23	2	37	1	2	1	3	2
3205001144	2	1	1	4	4	6	1	4	10	5	1	1	1	1	1	1	1	0	0	1	1	1	1	1	1	1	1	1	1	2	1	1	2	2	1	1	1	2	21	1	21	1	1	2	1	2
3205001145	2	1	1	4	5	6	1	4	30	3	1	1	1	1	1	1	1	0	0	2		0	0	0	0	0	1	1	2	1	1	2	2	2	1	2	1	2	24	2	29	1	1	1	3	2
3205001146	1	3	1	4	5	5	3	1	16	5	1	1	1	1	1	1	1	0	1	2		0	0	0	0	0	0	2	2	2	1	2	2	2	2	2	2	1	20	2	21	1	20	1	3	2
3205001147	2	2	1	5	15	4	3	1	4	6	1	1	1	1	1	1	1	0	0	2		0	0	0	0	0	0	2	2	2	2	2	2	2	2	1	1	2	25	2	30	1	4	1	2	2
3205001148	2	3	1	3	4	4	3	1	3	3	1	0	1	1	1	1	0	0	0	1	1	0	0	0	0	1	0	1	2	2	2	2	2	1	2	2	2	2	20	2	30	1	1	1	3	2
3205001149	1	1	1	5	5	4	1	4	23	3	1	1	1	1	1	1	1	0	0	1	1	1	0	0	1	1	1	1	2	2	1	1	2	2	1	1	1	2	19	2	20	1	1	1	2	2
3205001150	1	1	1	4	5	3	3	1	100	3	1	1	1	1	1	1	1	0	1	2		1	0	0	0	0	0	2	2	2	1	2	2	2	2	2	2	2	16	2	23	1	3	1	3	2
3205001151	1	1	1	4	15	6	1	4	40	5	1	1	1	1	1	1	1	0	0	1	1	1	1	1	1	1	1	1	1	1	1	1	2	2	1	1	1	2	20	2	21	1	1	1	2	2
3205001152	1	3	1	3	5	4	3	4	3	5	1	1	1	1	1	1	1	0	1	1	1	1	1	1	1	1	1	2	2	2	1	2	2	2	1	2	1	1	17	2	19	1	5	1	3	2
3205001153	1	3	1	2	5	5	3	5	3	4	1	0	1	1	1	1	1	0	1	2		0	0	1	0	0	0	1	1	2	2	2	2	2	2	2	2	2	20	2	24	1	40	2	1	2
3205001154	2	2	1	4	4	4	3	1	1	3	1	1	1	1	1	1	1	0	1	1	1	1	1	0	0	1	0	1	2	1	2	2	1	1	2	2	1	2	24	2	25	1	1	1	3	2
3205001155	1	3	1	5	14	1	2	1	30	3	1	1	1	1	1	1	1	0	0	1	1	1	1	1	1	1	1	1	2	1	1	2	1	1	2	2	1	2	21	2	21	2	6
3205001156	1	2	1	5	1	1	3	1	50	3	1	1	1	1	1	1	1	0	0	2		1	0	0	0	0	1	2	2	2	1	2	2	2	1	1	1	2	22	2	23	1	2	1	2	2
3205001157	1	1	1	5	1	1	1	4	10	4	1	1	1	1	1	1	1	0	0	1	1	1	1	0	1	1	1	2	2	2	1	2	2	2	1	2	2	1	19	1	19	1	6	1	2	1	2	2	2
3205001158	1	2	1	5	15	5	3	4	4	3	1	1	1	1	1	1	1	0	1	2		0	0	0	0	0	0	2	2	2	1	2	2	2	2	2	1	2	21	1	21	1	1	1	2	2
3205001159	1	3	1	4	4	3	4	1	5	5	5	1	1	1	1	1	1	0	1	2		0	0	0	0	0	1	1	1	2	2	2	2	2	1	1	1	2	22	1	22	1	1	2	2	2
3205001160	1	2	1	5	15	3	1	4	20	4	1	0	1	1	1	0	1	0	1	2		0	0	0	0	0	0	2	2	2	2	2	2	2	2	2	1	2	22	1	22	1	15	1	2	2
3205001161	1	2	1	5	16	4	1	4	12	4	1	1	1	1	1	1	1	0	0	2		0	0	0	0	0	0	2	2	2	2	2	2	2	2	2	1	2	23	1	23	1	3	1	3	2
3205001162	1	2	1	5	15	4	4	4	5	3	1	1	1	1	1	1	1	0	0	2		0	0	0	0	0	1	2	2	2	2	2	2	2	1	2	1	2	20	1	22	1	3	1	2	2
3205001163	2	1	1	5	15	3	3	1	1	5	1	1	1	1	1	1	1	0	0	2		0	0	0	0	0	0	1	2	1	1	2	2	2	2	2	1	2	29	2	44	1	1	2	1	2
3205001164	1	3	1	5	2	5	1	4	5	5	1	1	1	1	1	1	1	0	0	2		0	0	0	0	0	1	1	2	1	1	2	2	2	2	2	1	2	29	1	27	1	4	1	2	2
3205001165	1	2	1	4	7	3	1	4	10	6	5	0	1	1	1	1	1	1	1	2		0	0	0	0	0	0	2	1	2	2	2	2	2	2	1	1	2	22	2	23	1	4	1	2	2
3205001166	1	3	1	4	4	3	1	5	15	3	1	1	1	1	1	1	1	0	0	1	1	1	1	1	1	1	1	1	2	1	1	2	2	1	1	2	1	2	17	1	17	1	2	1	3	2
3205001167	2	1	1	3	7	3	3	1	30	3	1	1	1	1	1	1	1	0	1	2		0	0	0	0	0	0	1	1	1	2	2	2	2	2	2	2	2	30	1	30	1	3	2	2	2
3205001168	2	1	1	3	7	3	3	2	2	6	1	1	1	1	1	1	1	0	0	2		0	0	0	0	0	0	1	2	2	2	2	2	2	2	1	1	2	23	2	27	1	6	1	2	2
3205001169	2	3	1	3	7	3	3	2	3	5	1	1	1	1	1	1	1	0	1	2		1	0	0	1	0	0	1	2	1	2	1	2	2	2	2	2	2	25	2	25	1	3	1	2	2
3205001170	1	3	1	4	7	3	1	3	3	6	1	1	1	1	1	1	1	0	1	2		0	0	0	0	0	0	2	2	2	1	2	1	2	2	2	1	2	20	1	20	1	2	1	3	2
3205001171	2	1	1	3	16	5	3	2	3	5	1	1	1	1	1	1	1	0	1	2		0	0	0	0	0	1	1	2	1	2	2	2	2	2	1	2	2	25	2	45	2	5
3205001172	2	1	1	3	7	4	3	2	100	3	1	1	1	1	1	1	1	0	1	2		0	0	0	0	0	0	1	1	2	2	2	2	2	2	2	2	2	30	1	30	1	20	2	1	2
3205001173	2	3	1	5	5	6	1	4	3	3	1	1	1	1	1	1	1	0	1	2		0	0	0	0	0	0	2	2	2	2	1	2	2	2	2	2	2	25	2	35	1	1	1	3	2
3205001174	1	2	1	4	5	6	1	2	100	6	1	1	1	1	1	1	1	0	1	1	1	1	1	1	1	1	1	2	2	2	2	2	2	1	1	2	1	2	18	2	23	1	20	1	2	1	1	1	3
3205001175	2	2	1	2	16	4	3	5	6	3	1	1	1	1	1	1	1	1	1	2		0	0	0	0	0	0	1	2	1	2	2	2	2	2	2	2	2	21	2	32	1	2	2	2	2
3205001176	2	1	1	3	15	3	1	2	50	3	1	1	1	1	1	1	1	0	0	2		1	0	0	0	0	1	1	1	1	2	2	2	2	2	1	2	2	26	2	26	1	10	2	1	2
3205001177	2	3	1	5	13	3	3	2	0	5	1	1	1	1	1	1	1	0	0	2		0	0	0	0	0	0	2	2	2	2	2	2	2	2	1	2	2	32	2	16	1	4	2	1	2
3205001178	2	1	1	3	7	3	3	2	15	3	1	0	1	1	1	1	1	1	0	2		0	0	0	0	0	1	2	2	2	1	2	2	2	1	2	2	2	26	2	30	1	15	2	2	2
3205001179	2	2	1	3	7	3	3	2	20	5	1	1	1	1	1	1	1	0	1	2		0	0	0	0	0	0	2	2	1	2	2	2	2	2	2	2	2	25	2	35	1	6	2	2	2
3205001180	2	3	1	3	16	6	3	2	4	4	1	1	0	0	1	1	1	0	0	2		0	0	0	0	0	0	1	2	1	1	1	2	2	2	2	1	2	24	2	35	1	12	2	2	2
3205001181	1	1	1	5	5	6	3	5	2	3	1	1	1	1	1	1	1	0	1	2		0	0	1	1	0	1	1	2	1	2	2	2	2	1	2	2	2	21	1	21	1	2	1	3	2
3205001182	1	1	1	5	6	5	1	4	30	3	1	1	1	1	1	1	1	0	0	2		1	0	1	0	0	1	1	2	2	1	2	2	2	2	2	1	2	24	1	24	1	2	1	2	1	1	1	3
3205001183	1	1	1	4	7	1	1	4	30	3	1	1	1	1	1	0	1	0	1	2		0	0	0	0	0	0	2	2	2	1	1	2	2	2	2	1	2	18	1	18	1	2	1	2	1	1	1	2
3205001184	1	3	1	4	1	1	3	4	5	1	1	1	0	0	1	0	0	0	0	1	1	1	1	1	0	1	0	2	2	2	2	2	2	2	1	2	2	2	20	1	23	1	2	1	2	2
3205001185	1	3	1	5	15	4	1	4	2	1	1	1	1	1	1	1	1	1	1	2		0	0	0	0	0	0	2	2	2	1	2	2	2	2	2	1	2	23	1	22	1	3	1	2	2
3205001186	1	3	1	4	15	3	3	5	4	4	1	1	1	1	1	1	1	0	1	2		0	0	0	0	0	0	2	2	2	2	1	2	2	2	2	1	2	24	2	24	1	3	2	2	2
3205001187	1	1	1	5	7	6	1	1	6	2	5	1	1	1	1	1	1	0	1	2		0	0	0	0	0	0	2	2	2	2	2	2	2	2	2	1	2	18	1	18	1	4	1	2	1	1	1	3
3205001188	1	2	1	5	15	4	1	1	10	3	1	1	1	1	1	1	1	0	0	2		0	0	0	1	0	1	1	2	1	2	2	2	2	2	2	1	2	20	1	20	1	10	1	2	1	2	1	3
3205001189	2	3	1	5	15	5	1	4	5	3	6	1	1	1	1	1	1	0	0	1	1	0	0	0	1	1	1	2	2	2	2	2	2	2	1	2	1	2	27	2	27	1	4	1	2	2
3205001190	1	2	1	5	16	3	3	4	10	3	1	1	1	1	1	1	1	0	0	2		0	0	0	0	1	0	1	1	1	1	2	2	2	2	2	1	1	17	1	17	1	2	1	2	2
3205001191	2	3	1	3	8	3	3	3	2	3	5	1	1	1	1	0	1	0	0	2		0	0	0	0	0	1	1	2	1	2	2	2	2	1	2	2	2	20	2	21	1	10	2	2	2
3205001192	1	1	1	5	15	5	1	1	60	3	1	1	1	1	1	1	1	0	0	1	1	1	1	1	1	1	1	2	2	1	2	2	2	1	1	1	2	2	25	2	25	1	2	1	3	2
3205001193	2	3	1	4	7	3	1	4	5	6	5	1	0	1	1	1	1	0	0	1	1	0	0	1	0	1	1	2	2	2	2	2	2	2	1	2	2	2	28	1	28	1	2	2	2	2
3205001194	2	3	1	4	16	4	3	4	3	4	1	1	1	1	1	1	1	0	0	1	1	0	0	0	1	1	1	1	2	1	2	2	2	1	1	2	1	2	19	2	24	1	10	1	3	2
3205001195	1	3	1	5	5	3	3	4	2	3	5	0	1	1	1	1	1	0	0	2		1	1	0	0	0	1	1	2	1	2	1	1	1	1	1	1	2	19	1	19	1	2	2	2	2
3205001196	1	1	1	5	15	4	1	4	20	3	1	1	1	1	1	1	1	0	0	2		1	1	1	0	1	1	1	1	1	1	1	1	1	1	2	1	2	20	1	20	1	888	1	2	2
3205001197	1	3	1	5	15	4	1	4	6	5	1	1	1	1	1	1	1	0	0	2		0	0	0	0	0	0	1	2	1	1	2	2	2	2	2	1	2	21	2	27	1	2	2	2	2
3205001198	2	1	1	3	7	4	3	1	30	3	1	1	1	1	1	1	1	0	1	2		0	0	0	0	0	0	1	2	1	1	2	2	2	2	2	2	2	22	2	30	1	3	2	2	2
3205001199	1	3	1	5	5	4	1	3	5	3	1	1	1	1	1	1	1	0	0	2		0	0	0	0	0	0	1	2	1	1	2	2	2	2	2	2	2	25	1	17	1	12	1	2	2
3205001200	1	3	1	5	16	3	1	4	8	6	1	0	1	1	1	1	1	0	1	2		0	0	0	0	0	0	2	2	2	1	2	2	2	2	2	1	2	27	1	27	2	5
3205001201	1	3	1	4	5	3	3	1	5	3	1	1	1	1	1	1	1	0	1	2		0	0	0	0	0	0	2	2	2	2	2	2	2	1	2	2	2	22	2	22	1	3	1	2	2
3205001202	4	1	1	5	15	6	3	1	10	3	1	1	1	1	1	1	1	0	1	2		0	0	1	0	0	0	2	2	2	2	2	2	2	2	2	1	1	17	2	23	1	2	1	3	2
3205001203	2	3	1	4	15	5	3	2	2	3	1	1	1	1	1	1	1	1	0	2		1	0	0	0	0	0	1	2	1	2	2	2	2	2	2	1	2	24	2	28	1	5	1	2	2
3205001204	2	2	1	4	7	3	1	2	8	3	1	1	1	1	1	1	1	0	0	2		0	0	0	0	0	0	1	1	2	2	2	2	2	2	2	2	2	30	2	34	1	1	2	1	2
3205001205	2	1	1	5	15	5	1	1	200	3	1	1	1	1	1	1	1	1	0	1	1	1	1	1	1	1	1	1	2	2	2	2	2	2	2	2	2	2	22	2	25	1	2	1	3	2
3205001206	2	3	1	4	7	3	3	4	2	6	1	1	1	1	1	1	1	0	1	2		0	0	0	0	0	0	2	2	2	1	2	2	2	2	2	1	2	29	2	31	1	1	1	3	2
3205001207	2	3	1	4	12	3	1	2	30	3	1	1	1	1	1	1	1	1	0	2		0	0	0	0	0	0	1	1	2	1	2	2	2	2	2	2	2	19	1	19	1	2	2	1	2
3205001208	1	3	1	5	1	1	1	4	1	3	1	0	1	1	1	1	1	0	1	1	1	0	0	0	0	1	1	1	2	1	2	2	2	2	1	2	1	2	21	1	21	1	1	1	2	2
3205001209	2	3	1	3	7	3	3	4	1	5	1	1	1	1	1	1	1	0	1	2		0	0	0	0	0	0	1	2	1	1	1	1	2	2	2	1	2	21	2	23	2	2
3205001210	2	2	1	2	7	3	3	2	20	3	1	1	1	1	1	1	1	0	0	2		0	0	0	0	0	0	1	1	2	2	2	2	2	2	2	2	2	24	2	28	2	3
3205001211	1	3	1	4	15	3	3	1	8	3	1	1	1	1	1	1	1	0	1	2		0	0	0	0	0	0	1	1	2	2	2	2	2	2	2	1	2	19	1	19	1	6	1	2	2
3205001212	2	3	1	3	13	3	3	5	1	3	1	1	1	1	1	1	1	0	0	2		0	0	0	0	0	1	1	2	1	1	2	2	2	2	2	2	2	25	2	40	2	1
3205001213	1	2	1	5	15	4	1	1	3	3	1	0	1	1	1	1	1	0	0	2		0	0	0	0	0	0	2	2	2	1	2	2	2	2	2	1	2	21	1	21	1	4	1	2	2
3205001214	1	1	1	3	1	1	1	4	5	6	5	1	1	1	1	1	1	0	0	2		0	0	0	0	0	0	2	2	2	2	2	2	2	2	2	1	2	17	1	17	1	1	2	1	2
3205001215	2	1	1	5	15	4	3	2	15	6	1	1	1	1	1	1	1	0	0	2		0	0	0	0	0	1	1	2	2	1	2	2	2	2	1	1	2	20	2	30	1	15	1	3	1	5	1	3
3205001216	2	2	1	4	5	4	1	2	2	5	1	1	1	1	1	1	1	0	0	1	1	0	0	0	0	1	1	2	2	1	2	1	2	2	2	2	2	2	25	1	25	1	5	1	3	2
3205001217	1	3	1	5	5	5	3	4	5	4	1	1	1	1	1	1	1	0	1	2		0	0	0	0	1	1	2	2	2	2	2	2	2	2	2	1	2	16	2	20	1	2	1	2	2
3205001218	1	3	1	4	4	3	1	4	5	5	1	1	1	1	1	1	1	1	1	2		1	0	0	0	0	0	1	1	1	1	1	1	1	1	1	1	1	23	2	21	1	10	2	2	2
3205001219	3	2	1	5	15	4	1	4	2	5	1	1	1	1	1	0	1	0	1	1	1	0	0	0	0	1	0	2	2	2	1	2	2	2	2	2	1	2	27	1	27	1	1	1	3	2
3205001220	2	1	1	5	12	6	3	4	5	4	1	1	1	1	1	1	1	0	0	2		0	0	0	0	0	0	2	2	2	2	2	2	2	2	2	1	2	28	1	28	1	3	1	2	2
3205001221	1	2	1	5	12	6	3	1	5	3	1	1	1	1	1	1	1	0	0	2		0	0	0	0	0	0	1	2	1	1	1	2	2	2	2	1	2	18	2	18	1	10	1	3	1	2	1	3
3205001222	1	2	1	5	15	3	1	4	10	5	1	1	1	1	1	1	1	0	0	1	2	1	1	1	1	1	1	1	2	2	2	2	2	2	2	2	1	2	22	1	22	1	2	1	3	2
3205001223	1	2	1	5	5	3	1	4	6	3	1	1	1	1	1	1	1	0	0	1	1	1	1	1	1	1	1	1	1	1	1	1	1	2	1	2	1	2	21	1	21	1	2	1	3	2
3205001224	1	3	1	4	5	5	1	4	6	3	6	1	1	1	1	1	1	0	0	1	1	1	1	1	1	1	1	1	1	1	1	2	2	2	1	1	1	2	20	1	20	1	2	2	2	2
3205001225	1	3	1	4	15	4	3	1	5	3	1	1	1	1	1	1	0	0	0	2		0	0	1	0	0	1	2	2	2	1	2	2	2	1	2	1	2	18	2	22	2	4
3205001226	2	1	1	3	13	3	3	1	0	3	1	1	1	1	1	1	1	0	1	2		1	0	0	0	0	1	1	2	2	2	2	2	2	2	2	2	2	25	1	25	2	1
3205001227	2	1	1	4	5	4	3	4	30	3	1	1	1	1	1	1	1	0	0	1	1	0	0	1	1	1	1	1	2	2	2	2	2	1	1	2	1	2	20	2	26	1	1	1	2	2
3205001228	1	3	1	3	15	4	1	4	4	5	1	0	1	1	1	1	1	0	1	2		0	0	0	0	0	1	1	2	1	1	2	2	2	1	2	1	2	20	1	20	1	1	1	3	2
3205001229	1	3	1	3	5	3	3	4	3	5	1	1	1	1	1	1	1	0	1	1	1	1	1	0	0	1	1	1	2	2	1	2	1	2	2	2	2	2	20	2	21	1	1	1	3	2
3205001230	1	3	1	5	15	3	3	4	0	6	5	1	1	1	1	1	1	1	0	2		0	0	0	0	0	0	2	2	2	1	2	2	2	2	2	1	2	22	2	23	1	1	1	3	2
3205001231	2	2	1	4	5	3	3	4	1	5	1	1	1	1	1	1	0	0	1	2		0	0	0	0	0	1	2	1	2	2	2	2	2	1	1	2	1	20	2	21	1	1	1	3	2
3205001232	1	2	1	4	5	3	1	2	10	6	1	1	1	1	1	1	1	0	0	2		0	0	0	1	0	0	1	2	2	2	2	2	2	2	2	1	2	20	1	20	1	3	1	3	2
3205001233	2	2	1	3	7	3	3	2	0	5	1	1	1	1	1	1	1	0	1	1	1	0	0	0	0	1	0	2	2	2	2	2	2	2	2	2	1	2	24	2	42	2	8
3205001234	1	2	1	3	7	3	3	2	2	3	1	1	1	1	1	1	1	0	0	2		0	0	0	0	0	1	1	2	1	2	2	2	2	1	2	2	2	24	2	25	1	3	1	3	2
3205001235	2	3	1	4	5	3	3	4	0	5	1	1	1	1	1	1	1	0	1	2		1	0	0	0	0	0	1	2	2	1	2	2	2	2	2	1	2	22	1	22	2	4
3205001236	1	3	1	5	15	4	3	4	5	6	1	1	1	1	1	1	1	0	0	1	1	0	0	1	0	1	1	2	2	2	2	2	2	1	1	2	1	2	20	2	21	1	2	1	3	1	1	1	3
3205001237	1	1	1	5	15	4	1	4	3	3	1	1	1	1	1	1	1	0	0	1	1	1	1	0	1	1	1	1	2	1	2	2	2	1	1	2	1	2	24	1	24	1	3	1	2	2
3205001238	1	3	1	4	4	4	1	5	2	3	1	1	1	1	1	1	1	0	0	2		0	0	0	0	0	1	1	2	2	2	2	2	2	1	2	1	2	30	1	30	1	1	1	3	2
3205001239	2	3	1	5	15	3	1	3	10	6	1	1	1	1	1	1	1	0	0	2		0	0	0	0	0	0	2	2	2	2	2	2	2	2	2	1	2	25	1	25	1	4	1	2	2
3205001240	1	1	1	5	15	3	3	4	10	1	1	1	1	1	1	1	1	0	1	2		1	0	0	0	0	1	1	2	2	1	2	2	2	2	1	1	2	24	1	24	1	2	1	2	2
3205001241	1	1	1	5	15	4	3	4	10	6	1	1	1	1	1	1	1	0	0	2		0	0	0	0	0	0	2	2	2	1	2	2	2	1	2	1	2	22	1	22	1	5	1	3	2
3205001242	4	2	1	5	15	6	3	4	3	5	1	1	1	1	1	1	1	0	0	2		0	0	0	0	0	0	1	2	2	1	2	2	2	2	2	1	2	25	1	24	1	5	1	3	2
3205001243	1	2	1	5	15	5	1	4	2	6	1	1	1	1	1	1	1	0	1	2		0	0	0	1	0	0	1	2	2	2	2	2	2	2	2	1	2	22	1	22	1	3	1	2	2
3205001244	1	3	1	4	16	4	1	4	1	3	1	1	1	1	1	1	1	0	0	1	1	1	1	1	1	1	1	1	2	2	1	1	1	2	1	1	1	1	17	1	17	1	10	2	2	2
3205001245	1	3	1	4	16	4	3	4	10	3	1	1	1	1	1	1	1	0	0	1	1	1	1	0	1	1	1	1	2	1	2	1	2	2	1	1	1	1	17	2	17	1	20	1	2	2
3205001246	3	3	1	4	5	4	3	4	3	3	1	1	1	1	1	1	1	0	0	1	1	1	1	1	1	1	1	2	2	2	2	1	2	2	2	2	2	2	16	2	21	1	100	1	3	2
3205001247	1	2	1	5	1	4	1	4	7	4	1	1	1	1	1	1	1	0	1	2		0	0	0	0	0	0	2	2	2	2	2	2	2	2	2	1	2	20	1	25	1	3	1	3	2
3205001248	1	3	1	5	15	6	1	4	6	4	1	1	1	1	1	1	1	0	0	2		1	0	0	0	0	1	2	2	2	2	2	2	2	1	2	1	2	25	1	25	1	1	1	3	2
3205001249	1	1	1	5	15	5	3	4	15	3	1	1	1	1	1	1	1	0	0	2		0	0	0	0	0	1	2	2	2	1	2	2	2	1	2	1	2	18	2	24	1	2	1	3	2
3205001250	1	3	1	5	15	4	1	4	1	6	1	1	1	1	1	1	1	0	0	2		0	0	0	0	1	0	1	2	1	1	2	2	2	2	2	1	2	18	1	17	1	1	1	2	2
3205001251	1	2	1	5	1	1	3	4	50	3	1	1	1	1	1	1	1	0	1	2		1	1	0	0	1	0	2	2	2	2	2	2	2	2	2	1	2	20	1	20	1	2	1	3	2
3205001252	1	1	1	5	15	3	1	4	10	5	1	1	1	1	1	1	1	0	0	2		0	0	0	0	1	0	2	2	2	2	2	2	2	2	2	1	2	19	2	19	1	10	2	2	2
3205001253	1	1	1	5	15	4	1	4	20	3	1	1	1	1	1	1	1	0	0	2		0	0	0	0	0	0	2	2	2	1	1	1	2	2	2	1	2	18	1	18	1	8	2	2	2
3205001254	1	2	1	4	5	4	4	4	3	5	6	1	1	1	1	1	1	0	0	2		0	0	0	0	0	0	2	2	2	2	2	2	2	1	2	1	2	21	2	21	1	15	2	2	2
3205001255	1	1	1	5	1	1	1	4	8	3	1	1	1	1	1	1	1	0	0	1	1	0	0	1	0	1	1	1	1	1	1	1	1	1	1	1	1	2	21	1	21	1	4	2	2	2
3205001256	1	3	1	4	16	3	3	4	2	3	5	1	1	1	1	1	1	0	1	1	1	1	1	0	0	1	0	1	2	2	1	2	1	2	2	1	2	2	19	2	19	1	50	1	3	1	50	1	3
3205001257	1	1	1	5	16	1	4	1	0	6	5	0	1	1	1	0	0	0	0	1	1	1	1	1	0	1	1	1	1	1	1	1	1	1	1	2	1	2	22	2	22	1	10	1	3	1	2	1	3
3205001258	1	3	1	5	16	2	1	4	8	4	1	1	1	1	1	1	1	0	0	2		0	0	0	0	0	0	1	2	1	2	2	2	2	2	2	1	2	20	1	20	1	12	1	2	1	5	1	2
3205001259	1	3	1	4	5	3	1	2	20	5	1	0	1	1	1	1	1	0	0	2		1	0	0	0	1	0	2	2	2	2	1	2	2	1	2	1	2	23	1	23	1	23	1	3	1	3	1	3
3205001260	1	3	1	3	16	4	1	4	10	3	1	1	1	1	1	1	1	0	0	1	1	1	1	1	1	1	1	2	2	2	2	2	2	1	2	1	2	2	22	2	22	1	30	1	2	2
3205001261	3	1	1	5	16	4	3	5	0	3	6	1	1	1	1	0	1	0	0	2		1	0	1	0	0	1	1	2	2	1	1	1	2	1	1	1	2	18	2	23	2
3205001262	1	3	1	5	5	4	3	1	2	3	5	1	1	1	1	1	1	0	0	1	1	1	0	0	0	1	1	1	2	2	1	2	2	2	1	1	2	1	19	1	19	1	5	1	3	2
3205001263	1	3	1	4	16	4	3	4	2	3	5	1	1	1	1	0	1	0	0	1	1	1	1	0	0	1	1	2	2	2	2	1	1	2	1	2	1	2	19	1	19	1	3	1	3	2
3205001264	1	3	1	4	5	3	3	5	4	4	5	1	1	1	1	1	1	0	0	1	1	1	1	0	0	1	0	1	1	1	1	2	1	1	2	2	2	1	18	2	20	1	3	1	3	2
3205001265	1	3	1	5	15	4	3	4	2	3	1	1	1	1	1	1	1	0	1	2		1	1	0	0	0	1	1	2	1	2	2	2	2	2	2	1	2	18	2	20	1	4	1	3	1	1	1	3
3205001266	1	3	1	5	15	6	2	5	1	4	5	1	1	1	1	1	1	0	1	1	1	0	0	0	0	1	0	2	2	2	1	2	2	2	2	2	2	2	21	2	23	1	1	1	3	2
3205001267	1	3	1	3	16	3	3	5	0	4	1	1	1	1	1	1	1	0	0	1	1	1	1	0	0	1	1	2	2	2	2	2	2	2	1	2	2	2	19	2	31	1	2	1	3	2
3205001268	1	3	1	4	5	4	3	5	20	5	5	1	1	1	1	1	1	0	0	1		1	1	1	1	1	1	1	2	2	2	2	2	2	2	2	1	2	19	2	20	1	5	1	3	2
3205001269	1	3	1	3	5	3	1	4	2	3	6	0	1	1	1	0	1	0	0	1	1	1	1	1	0	1	1	2	2	2	2	2	1	2	2	2	2	2	18	1	18	2	3
3205001270	1	3	1	4	7	3	3	4	0	3	1	1	1	1	1	1	1	0	0	2		1	1	1	1	0	1	1	1	1	1	1	1	1	1	1	1	1	23	2	23	1	888	1	3	2
3205001271	1	2	1	4	5	6	4	1	1	3	1	0	1	1	1	1	1	0	1	2		0	0	0	0	0	1	1	2	2	2	2	1	2	1	2	1	2	22	2	22	1	888	1	3	2
3205001272	1	3	1	3	9	2	3	1	0	3	5	0	1	1	1	1	1	0	0	1	1	0	0	1	1	1	1	1	2	2	2	1	2	2	1	2	1	2	19	2	21	1	5	2	2	2
3205001273	2	3	1	4	4	4	3	4	10	5	5	1	1	1	1	1	1	0	0	1	1	1	1	1	1	1	1	1	2	1	2	1	2	1	1	1	2	2	23	2	25	1	8	1	3	2
3205001274	1	1	1	4	16	5	1	1	12	3	1	1	1	1	1	1	1	0	1	2		0	0	1	0	0	1	1	2	1	2	2	2	2	1	1	1	1	15	1	15	1	25	1	2	2
3205001275	1	2	1	4	4	4	4	4	10	3	6	1	1	1	1	1	1	0	0	2		0	0	0	0	0	0	2	2	2	2	1	2	2	2	2	2	2	19	2	19	1	10	1	2	2
3205001276	1	3	1	4	5	3	2	1	0	3	5	1	1	1	1	1	1	0	0	1	2	0	0	0	0	1	0	2	2	2	2	1	2	2	2	2	2	2	17	2	21	1	2	1	3	2
3205001277	1	3	1	4	5	3	3	4	0	3	1	1	1	1	1	1	1	0	0	1	2	1	1	0	1	1	1	2	2	2	2	2	2	2	2	2	1	2	21	2	21	1	25	1	3	2
3205001278	1	3	1	3	5	1	1	1	0	3	1	1	1	1	1	1	1	0	1	2		1	1	0	1	1	1	1	2	2	1	2	1	2	1	2	2	2	22	2	22	1	30	1	3	2
3205001279	1	3	1	4	5	3	3	1	2	3	1	1	1	1	1	0	1	0	0	2		1	1	0	1	1	0	1	1	1	1	1	1	2	2	2	2	2	23	2	23	1	20	1	3	2
3205001280	2	3	1	4	5	4	1	4	30	4	5	1	1	1	1	1	1	0	0	1	1	1	1	1	1	1	1	2	2	2	2	2	2	1	2	2	2	2	23	2	18	1	4	1	2	2
3205001281	1	3	1	3	1	6	3	1	3	3	1	0	0	1	1	0	1	0	1	2		0	0	0	0	0	0	1	2	2	2	2	2	2	2	2	2	2	17	2	17	1	9	1	3	1	1	1	3
3205001282	1	3	1	5	7	4	1	4	20	4	6	1	1	1	1	1	1	0	0	1	1	1	1	1	1	1	1	1	2	2	1	1	1	1	1	1	1	2	20	1	20	1	80	1	2	1	2	1	3
3210001001	2	1	1	4	5	5	1	1	30	5	1	0	1	1	1	1	1	0	0	1	1	1	1	1	1	1	1	1	2	1	2	1	2	1	1	2	2	2	22	2	25	2
3210001002	2	3	1	3	5	2	3	1	3	3	4	0	1	1	1	1	1	0	1	2		1	0	1	0	0	1	2	2	2	2	2	2	2	1	1	2	2	30	2	36	1	2	1	2	2
3210001003	2	3	1	3	4	3	1	4	5	4	1	1	1	1	1	1	1	0	0	1	1	0	1	1	1	1	1	1	2	2	2	2	1	2	1	2	1	2	26	1	26	1	3	1	3	2
3210001004	2	2	1	3	5	2	4	1	2	5	1	1	1	1	1	1	1	0	0	2		0	0	0	0	1	1	2	2	2	2	2	2	2	1	1	2	2	22	2	24	2
3210001005	2	3	1	3	5	3	3	4	4	3	1	1	1	1	1	1	1	0	0	1	1	1	1	1	1	1	1	2	2	2	2	1	2	2	1	2	2	2	18	2	21	1	14	1	2	2
3210001006	1	2	1	3	5	2	3	1	0	5	1	0	1	1	1	0	1	0	1	2		0	0	0	0	0	0	2	2	2	2	2	2	2	2	2	2	2	21	1	21	2
3210001007	1	1	1	4	4	5	1	4	20	6	1	1	1	1	1	0	1	0	0	1	1	1	1	1	0	1	1	2	2	2	2	1	1	2	1	2	1	2	19	2	19	1	1	1	3	2
3210001008	1	2	1	4	5	4	4	1	20	3	1	0	1	1	1	0	1	0	1	2		0	0	1	0	0	0	1	2	1	2	2	2	2	2	2	1	2	21	2	21	1	2	1	3	2
3210001009	1	3	1	4	4	2	3	4	6	5	1	1	1	1	1	1	1	0	0	1	1	1	0	1	1	1	1	1	2	2	2	2	2	2	2	2	2	2	19	1	19	1	10	1	3	2
3210001010	1	1	1	4	16	3	3	2	35	5	1	1	1	1	1	1	1	0	0	1	1	1	1	1	1	1	1	2	2	1	1	2	2	1	1	2	2	2	17	2	21	1	3	1	3	2
3210001011	1	1	1	5	5	5	3	1	100	5	1	1	1	1	1	1	1	0	0	1	1	1	1	1	1	1	1	2	2	2	2	2	2	1	1	2	1	2	19	2	27	1	2	1	3	2
3210001012	2	1	1	3	6	3	3	1	2	5	1	1	1	1	1	1	1	0	0	1	1	0	0	0	0	1	1	1	2	2	2	2	1	2	1	2	2	2	18	1	18	2
3210001013	1	1	1	4	14	1	3	1	4	4	1	1	1	1	1	1	1	0	0	2		0	0	0	0	0	0	2	2	2	2	2	2	2	2	2	1	2	20	2	23	1	25	1	3	2
3210001014	1	1	1	4	16	2	1	2	50	4	1	1	1	1	1	1	1	0	0	1	1	1	1	1	1	1	1	1	2	1	1	1	1	2	2	2	2	2	20	1	20	1	1	1	3	2
3210001015	1	3	1	5	16	4	1	4	10	5	1	1	1	1	1	1	1	0	0	2		0	0	0	0	0	0	2	2	1	2	2	2	2	2	2	1	2	21	1	21	2
3210001016	1	3	1	4	4	3	3	2	3	3	1	1	1	1	1	1	1	1	1	1	1	1	0	0	1	1	1	1	2	1	2	2	2	2	2	2	2	2	17	2	22	1	2	1	3	2
3210001017	1	2	1	5	7	2	1	1	10	3	4	1	1	1	1	1	1	0	0	2		0	0	0	0	0	0	1	1	2	2	2	2	2	2	1	1	2	20	1	20	1	3	2	2	2
3210001018	1	2	1	4	4	3	3	4	10	4	1	1	1	1	1	1	1	0	0	2		1	1	1	1	0	1	2	2	2	2	2	2	2	1	1	1	2	18	2	19	1	15	1	3	2
3210001019	1	1	1	4	16	6	3	4	10	3	1	1	1	1	1	1	1	0	0	2		1	1	1	1	1	1	1	1	1	1	1	1	2	1	1	1	1	17	2	17	1	1	2	2	2
3210001020	1	1	1	3	14	1	3	1	3	3	1	1	1	1	1	1	1	0	0	1	1	1	1	1	1	1	1	2	2	2	2	1	2	2	1	2	2	2	17	2	17	1	60	1	3	2
3210001021	1	3	1	4	15	5	3	4	1	3	1	1	1	1	1	1	1	0	1	2		1	1	0	0	0	0	2	2	2	2	1	2	2	2	2	1	2	20	1	20	1	3	1	3	2
3210001022	1	3	1	5	1	1	3	5	2	5	1	1	1	1	1	0	1	0	0	1	1	0	0	0	1	1	1	2	2	2	2	1	2	1	2	2	1	2	18	2	18	1	3	2	2	2
3210001023	2	2	1	2	7	3	3	3	20	3	1	1	1	1	1	1	1	1	1	1	1	1	0	1	1	1	1	1	2	2	2	2	2	1	1	2	2	2	26	1	26	1	12	1	2	2
3210001024	2	1	1	5	5	6	2	1	200	5	6	1	1	1	1	1	1	0	0	1	1	1	0	1	1	1	1	1	2	2	2	2	2	2	2	2	2	2	22	1	23	1	2	1	3	2
3210001025	1	1	1	4	4	3	1	4	3	4	1	1	1	1	1	1	1	0	0	1	1	0	0	1	1	1	1	2	2	2	2	1	2	2	2	2	1	2	19	1	19	1	1	2	2	2
3210001026	1	2	1	4	7	3	3	2	20	3	4	1	1	1	1	1	1	1	1	1	1	0	0	1	1	1	1	1	1	1	2	2	2	2	1	2	2	2	19	2	24	2
3210001027	3	2	1	4	12	3	3	4	2	5	5	1	1	1	1	1	1	0	0	1	1	1	1	0	1	1	1	2	2	2	2	2	2	1	1	2	2	2	19	2	31	1	1	1	2	2
3210001028	1	2	1	4	16	4	1	1	4	5	1	1	1	1	1	1	1	0	0	2		1	1	1	0	1	1	2	2	1	2	1	2	2	1	2	2	2	36	2	36	1	10	1	3	1	6	1	3
3210001029	2	2	1	3	16	3	1	2	50	4	1	1	1	1	1	1	1	0	0	1	1	1	1	1	1	1	1	1	2	1	2	1	2	2	2	2	2	2	20	2	28	1	4	1	3	2
3210001030	2	2	1	4	14	4	3	1	10	4	1	0	1	1	0	0	1	0	1	1	1	1	1	1	1	1	1	2	2	2	2	2	2	2	1	2	2	2	21	2	30	1	4	2	2	2
3210001031	1	3	1	4	7	3	3	3	2	5	1	1	1	1	1	1	1	0	1	1	1	0	0	0	1	1	1	1	2	2	2	2	2	2	1	2	2	2	26	1	26	2
3210001032	2	1	1	4	12	3	3	3	2	4	1	0	1	1	1	1	1	0	0	2		0	0	0	0	0	0	1	2	1	2	2	2	2	2	2	2	2	23	2	38	1	10	2	1	2
3210001033	1	3	1	5	15	3	3	4	7	5	1	1	1	1	1	1	1	0	0	1	1	1	1	1	0	1	1	2	2	2	2	1	2	2	2	2	1	2	24	2	25	1	1	1	2	2
3210001034	1	1	1	4	4	3	3	2	3	5	1	0	1	1	1	1	1	0	1	1	1	1	0	1	0	1	1	2	2	2	2	2	1	2	2	2	2	2	20	1	20	1	1	1	3	2
3210001035	1	1	1	5	5	4	1	4	20	5	6	1	1	1	0	0	1	0	0	1	1	1	0	0	0	1	1	1	2	1	1	1	1	1	1	1	1	1	21	1	21	1	1	1	3	2
3210001036	2	1	1	5	2	4	3	4	10	5	1	1	1	1	0	1	1	0	0	1	1	0	0	0	0	1	0	1	1	1	1	1	1	1	2	2	2	2	30	1	30	1	3	1	2	1	1	1	2
3210001037	1	2	1	5	1	4	3	4	3	5	4	1	1	1	1	1	1	0	1	2		0	0	0	1	0	0	1	2	2	1	2	2	2	2	2	1	2	18	1	18	1	2	1	3	1	1	1	3
3210001038	1	1	1	2	5	3	1	1	6	5	1	1	1	1	1	1	1	0	1	1	1	1	1	1	1	1	1	2	2	2	2	2	1	2	1	2	2	2	22	1	22	1	10	1	3	2
3210001039	2	1	1	4	7	4	1	1	6	5	1	1	1	1	1	0	1	0	0	1	1	0	0	1	1	1	1	1	2	1	2	2	1	2	2	2	1	2	25	2	28	1	1	2	2	2
3210001040	2	3	1	3	7	3	3	1	3	5	1	1	1	1	1	1	1	0	0	1	1	1	0	0	1	1	1	1	2	2	2	2	2	2	1	2	2	2	26	2	26	1	6	1	3	2
3210001041	1	1	1	5	15	5	3	5	1	5	1	1	1	1	1	1	0	0	1	1	2	1	1	0	1	1	1	1	2	2	1	2	2	2	2	2	2	2	16	2	28	1	2	2	1	2
3210001042	1	2	1	4	4	3	3	4	12	5	1	1	1	1	1	1	1	0	1	2		0	0	1	0	0	1	1	2	2	2	2	2	2	2	1	1	2	18	2	20	1	10	1	3	2
3210001043	1	2	1	4	1	1	3	4	7	5	1	1	1	1	1	1	1	0	0	2		0	0	1	0	0	1	1	2	1	2	1	2	2	1	2	1	2	19	2	19	1	60	1	3	1	30	1	3
3210001044	2	3	1	5	1	1	3	4	4	5	1	1	1	1	1	1	1	0	0	1	1	1	0	0	0	1	1	1	1	2	2	2	2	2	1	2	2	2	15	1	15	1	3	2	2	2
3210001045	2	1	1	5	14	1	3	2	3	5	4	1	1	1	1	1	1	0	0	1	1	0	0	0	0	1	0	1	2	1	2	2	2	2	2	2	2	2	26	2	30	1	3	2	2	2
3210001046	1	1	1	5	16	6	3	4	80	3	1	1	1	1	1	1	1	0	0	1	1	1	1	1	1	1	1	1	1	1	1	1	1	1	1	2	1	2	23	2	23	2
3210001047	1	1	1	4	4	3	1	4	20	5	1	1	1	1	1	0	1	0	0	1	1	1	1	1	1	1	1	1	2	1	2	2	2	2	2	2	2	2	21	2	21	1	10	1	2	2
3210001048	1	1	1	4	1	2	1	4	4	3	1	1	1	1	1	1	1	0	0	1	2	1	1	1	1	1	1	1	2	1	2	1	2	1	1	1	1	1	18	1	18	1	1	1	3	2
3210001049	1	1	1	4	16	1	1	5	10	2	1	1	1	1	1	0	1	0	0	1	1	0	0	1	1	1	1	1	2	1	2	1	2	2	1	1	2	2	20	1	20	1	1	1	3	2
3210001050	1	1	1	4	15	4	3	1	5	5	1	1	1	1	1	0	1	0	1	2		1	0	1	0	0	1	1	1	2	1	1	2	2	1	2	2	2	22	2	22	1	1	1	3	2
3210001051	1	1	1	5	15	3	3	1	11	5	1	1	1	1	1	1	1	0	1	1	1	0	0	0	0	1	1	1	2	2	1	2	2	2	2	2	1	2	22	1	22	1	1	2	1	2
3210001052	2	1	1	5	5	2	2	1	3	5	1	1	1	1	1	1	1	0	0	2		1	1	1	1	1	1	1	2	2	2	2	2	2	2	2	2	2	20	1	20	2
3210001053	1	2	1	3	5	3	3	2	2	5	4	1	1	1	1	1	1	0	1	1	1	1	0	0	1	1	1	2	2	2	1	2	2	2	2	2	1	2	16	2	16	1	3	1	3	2
3210001054	2	2	1	4	15	3	3	1	3	5	1	1	1	1	1	1	1	0	1	2		0	0	0	0	0	0	1	2	2	2	2	2	2	2	2	2	2	17	2	28	2
3210001055	2	3	1	4	16	5	3	4	6	3	1	1	1	1	1	1	1	0	0	2		1	1	1	0	1	1	1	2	1	1	1	1	1	1	2	1	2	19	2	28	1	20	1	3	2
3210001056	1	3	1	3	5	3	1	1	10	5	1	1	1	1	1	1	1	0	1	1	1	1	1	1	1	1	1	1	2	1	2	2	1	2	1	2	1	2	27	1	27	1	16	2	2	2
3210001057	1	3	1	3	4	2	1	2	10	5	1	1	1	1	1	1	1	0	1	1	1	0	0	1	1	1	1	2	2	2	2	2	2	2	1	2	2	2	15	1	15	1	1	1	2	2
3210001058	2	2	1	3	16	5	3	4	10	5	1	1	1	1	1	1	1	0	0	1	1	0	0	0	0	1	0	2	2	2	2	2	2	2	1	2	1	2	18	2	27	1	2	2	2	2
3210001059	2	1	1	5	15	6	1	2	1	5	1	0	1	1	1	1	1	0	1	1	1	1	0	1	1	1	1	2	2	2	2	1	2	2	1	2	2	2	23	2	39	1	2	1	2	2
3210001060	2	1	1	3	5	4	3	5	16	5	1	1	1	1	1	1	1	1	1	2		0	0	0	0	0	0	2	2	1	2	2	2	2	2	2	2	2	24	2	28	1	6	2	2	1	6	2	2
3210001061	1	1	1	4	16	3	3	2	100	5	1	1	1	1	1	1	1	0	0	1	1	0	0	1	1	1	1	1	2	1	2	2	2	2	1	2	1	2	20	2	26	1	10	2	2	2
3210001062	2	2	1	3	4	2	3	3	6	5	1	1	1	1	1	1	1	0	0	2		0	0	0	0	0	1	1	2	2	2	2	2	2	1	1	2	2	18	1	18	2
3210001063	1	1	1	5	5	4	1	4	10	5	1	1	1	1	1	1	1	0	0	1	1	1	0	1	1	1	1	1	2	1	2	2	2	2	2	2	1	2	19	1	19	1	2	1	2	2
3210001064	2	1	1	3	7	3	3	4	1	5	1	0	1	1	1	1	1	0	0	1	1	1	0	1	1	1	1	2	2	1	1	2	1	1	1	2	1	2	18	2	35	1	1	2	1	2
3210001065	1	2	1	3	4	3	1	2	6	5	1	1	1	1	1	1	1	1	1	1	1	1	0	0	1	1	1	2	2	2	1	2	2	2	2	2	2	2	20	1	20	1	3	1	3	2
3210001066	1	2	1	5	15	3	4	1	100	5	1	1	1	1	1	1	1	0	0	1	1	1	0	1	1	1	1	1	2	2	2	1	2	2	2	2	1	2	18	1	18	1	20	2	2	2
3210001067	1	3	1	4	5	2	1	4	3	5	1	1	1	1	1	1	1	0	0	1	1	1	0	0	1	1	1	2	2	1	1	2	1	1	1	2	1	2	26	2	28	2
3210001068	2	2	1	4	16	3	3	1	3	5	1	1	1	1	1	1	1	0	0	2		0	0	0	0	0	0	1	2	1	2	2	2	2	2	2	1	2	23	2	35	2
3210001069	1	1	1	5	2	3	1	4	2	5	1	1	1	1	1	1	1	0	0	1	1	0	0	0	0	1	0	1	2	1	2	2	2	2	2	2	1	2	22	1	22	1	1	2	2	2
3210001070	2	3	1	1	15	3	1	4	2	3	1	1	1	1	1	1	1	0	0	1	1	1	0	0	1	1	1	2	2	2	2	2	1	2	2	2	2	2	19	1	19	1	1	1	3	2
3210001071	1	2	1	5	15	6	1	4	0	5	1	1	1	1	1	1	1	0	0	1	2	1	0	0	1	1	1	1	2	1	2	2	2	2	1	2	1	2	23	1	23	2
3210001072	2	1	1	5	15	4	4	1	0	5	1	1	1	1	1	1	1	0	1	2		0	0	0	0	0	0	2	2	2	2	2	2	2	2	2	1	2	28	2	38	1	1	1	3	2
3210001073	1	2	1	4	16	4	1	5	2	3	4	1	1	1	1	0	1	0	1	2		0	0	0	0	0	0	1	2	1	2	2	2	2	2	2	2	2	26	2	35	1	2	1	2	1	1	1	3
3210001074	2	2	1	3	15	3	3	1	20	5	1	1	1	1	1	0	1	0	0	1	1	1	0	1	1	1	1	2	2	2	2	2	2	1	1	2	2	2	16	1	16	1	5	2	2	1	3	2	2
3210001075	1	1	1	4	4	3	1	1	16	5	1	0	1	1	1	1	0	0	0	2		1	0	0	0	0	0	1	2	2	1	2	2	2	2	1	1	1	21	1	21	1	4	1	2	2
3210001076	1	3	1	5	14	1	3	4	14	5	1	1	1	1	1	1	0	0	0	1	1	0	0	1	1	1	1	1	2	2	2	2	2	2	1	2	1	2	21	2	21	1	4	1	3	2
3210001077	1	3	1	3	4	2	3	4	2	5	1	0	0	1	0	1	0	0	0	1	1	1	0	0	0	1	0	1	2	2	1	1	1	2	2	1	1	2	19	2	19	1	70	1	2	2
3210001078	2	1	1	3	16	3	3	2	6	5	1	1	1	1	1	1	1	0	1	1	1	0	0	0	0	1	0	1	1	1	2	2	2	2	2	2	2	2	19	2	21	1	7	2	2	2
3210001079	1	2	1	5	15	3	3	1	4	5	1	1	1	1	1	1	1	0	1	1	2	1	0	0	1	1	1	2	2	2	2	2	2	2	2	2	1	1	19	2	21	1	6	2	1	2
3210001080	1	2	1	5	1	1	1	4	1	1	1	1	1	1	0	1	0	1	0	2		1	1	1	0	0	1	1	2	1	2	1	2	2	1	2	2	2	19	1	19	1	2	1	3	2
3210001081	1	3	1	3	4	2	3	4	3	4	1	1	1	1	1	0	1	0	0	2		0	0	1	0	0	1	2	2	1	2	2	2	2	1	2	2	2	19	2	20	1	6	1	3	2
3210001082	1	3	1	4	1	1	3	1	1	5	1	1	1	1	1	1	1	0	0	2		0	0	1	0	0	1	2	2	2	1	2	2	2	2	1	2	2	18	2	19	1	15	1	3	1	10	1	3
3210001083	1	3	1	3	15	3	3	3	0	5	1	1	1	1	1	1	1	0	0	1	1	0	0	1	1	1	1	1	1	1	1	2	2	2	2	1	2	1	20	2	21	1	1	1	2	2
3210001084	2	1	1	4	7	3	3	5	6	5	1	1	0	0	1	1	1	0	0	1	1	0	0	0	0	1	0	2	2	2	2	2	2	2	2	2	1	2	21	2	46	1	3	2	1	2
3210001085	1	3	1	3	14	1	2	1	0	5	1	0	1	1	1	1	0	0	1	2		0	0	0	0	0	0	2	2	2	2	2	2	2	2	1	2	2	18	2	19	1	4	1	3	2
3210001086	1	2	1	4	14	1	2	1	0	5	1	1	1	1	0	0	1	0	1	1	1	0	0	0	0	1	0	1	1	1	1	1	2	2	1	1	1	2	18	2	21	1	1	1	3	2
3210001087	1	2	1	4	16	3	3	3	0	5	1	1	1	1	1	1	1	0	1	2		0	0	0	0	0	0	1	2	1	1	2	2	2	2	2	1	2	17	2	21	1	4	1	2	2
3210001088	1	3	1	3	16	6	3	1	8	5	1	0	1	1	1	1	1	0	1	2		0	0	0	0	0	0	1	2	2	1	2	2	2	2	2	2	2	19	2	23	1	1	1	3	2
3210001089	1	2	1	3	7	3	3	1	0	5	1	0	1	1	1	1	1	0	1	1	1	1	1	0	0	1	1	1	2	2	2	2	2	2	1	2	1	2	15	2	19	1	3	1	2	2
3210001090	1	1	1	5	7	3	1	4	10	5	1	1	1	1	1	1	1	0	0	2		0	0	0	0	0	1	1	2	1	1	2	1	2	1	1	1	2	24	2	36	1	2	1	3	2
3210001091	1	3	1	5	2	6	1	1	15	5	1	1	1	1	1	1	1	0	0	1	1	1	1	0	1	1	1	2	2	2	1	1	2	2	2	2	2	2	14	1	14	1	80	1	2	1	10	1	3
3210001092	2	1	1	4	15	4	3	2	50	4	5	1	1	1	1	1	1	0	0	2		1	1	1	1	0	1	1	2	2	2	2	2	2	1	2	1	2	20	2	25	1	15	1	2	2
3210001093	2	2	1	4	5	6	3	5	60	5	1	1	1	1	1	1	1	1	1	2		0	0	0	1	0	1	1	2	1	2	2	2	2	1	2	1	2	26	2	30	1	1	2	1	2
3210001094	1	3	1	3	5	3	3	2	0	5	1	1	1	1	1	1	1	0	1	2		0	0	0	0	0	1	2	2	2	1	2	2	2	2	2	2	2	21	2	23	1	8	1	3	2
3210001095	1	1	1	5	7	4	3	1	6	5	1	1	1	1	1	1	1	0	0	1	1	1	1	1	1	1	1	1	2	2	1	2	2	2	1	2	2	2	19	1	19	1	1	1	3	2
3210001096	4	1	1	4	14	1	1	3	0	5	1	0	1	1	1	1	1	1	1	2		0	0	0	0	0	0	1	2	1	2	2	2	2	2	2	2	2	22	2	23	2
3210001097	2	1	1	4	5	4	3	5	15	5	1	1	1	1	1	1	1	0	1	1	1	0	0	0	1	1	0	1	2	1	1	2	1	2	2	2	2	2	18	2	29	2
3210001098	2	1	1	4	12	3	3	4	3	5	1	1	1	1	1	1	1	0	0	2		1	0	1	0	0	1	2	2	1	2	2	2	2	2	2	1	2	21	2	31	1	1	1	3	2
3210001099	2	1	1	4	5	3	1	1	20	5	1	1	1	1	0	0	1	0	0	1	1	1	0	0	1	1	1	1	2	1	2	2	2	1	1	2	1	2	18	2	24	1	2	1	3	2
3210001100	1	1	1	5	7	5	3	4	10	5	1	1	1	1	1	1	1	0	0	1	1	1	1	1	0	1	1	1	2	1	1	2	1	2	1	2	1	2	18	2	22	1	2	1	3	2
3210001101	2	2	1	2	14	1	3	2	0	5	1	1	1	1	1	1	1	0	1	2		1	1	0	0	0	1	2	2	2	2	2	2	1	2	2	2	2	30	1	30	1	2	1	3	2
3210001102	2	2	1	3	16	3	1	3	0	5	1	0	1	1	1	1	1	0	1	2		1	1	1	0	0	1	1	2	2	2	2	2	2	1	2	2	2	19	1	19	2
3210001103	2	1	1	3	4	4	3	1	30	5	1	1	0	1	1	0	1	0	1	2		0	0	0	0	0	0	1	2	2	2	2	2	2	2	2	2	2	23	2	28	2
3210001104	2	1	1	4	15	3	3	2	5	5	1	1	1	1	1	1	1	0	0	1	1	1	0	0	1	1	1	1	2	2	2	2	2	2	1	2	2	2	18	2	30	1	3	1	2	2
3210001105	1	2	1	5	15	3	3	1	30	5	1	1	1	1	1	1	1	1	1	1	1	1	1	1	1	1	1	1	2	2	2	2	1	2	1	2	2	2	21	2	22	1	4	1	3	2
3210001106	1	2	1	5	12	5	1	4	4	5	4	1	1	1	1	1	1	0	1	1	1	1	0	1	0	1	1	2	2	2	2	2	2	2	2	2	1	1	24	1	24	1	2	1	3	2
3210001107	2	2	1	3	16	3	1	3	2	5	1	1	1	1	1	1	1	0	1	2		0	0	0	1	0	1	1	2	1	2	2	2	2	1	2	2	2	23	2	33	2
3210001108	3	1	1	5	15	5	3	2	10	5	1	1	1	1	1	1	1	0	1	2		0	0	0	0	0	0	1	2	2	2	2	2	2	2	2	1	2	20	2	24	1	2	1	3	2
3210001109	1	2	1	5	5	4	1	4	3	5	1	1	1	1	1	1	0	0	1	1	1	1	1	1	0	1	1	2	2	2	1	2	2	2	1	2	2	2	23	1	23	1	5	1	3	1	1	1	3
3210001110	2	2	1	5	12	6	3	1	60	5	1	1	1	1	1	1	1	0	0	1	1	0	0	0	1	1	1	1	2	2	1	2	2	2	2	2	1	2	22	1	22	1	4	2	2	2
3210001111	1	2	1	4	15	3	1	4	5	5	4	1	1	1	1	1	1	0	0	2		1	0	1	0	0	1	1	2	1	2	2	2	2	1	2	2	1	24	1	24	1	1	1	3	2
3210001112	1	3	1	3	5	3	1	1	40	5	1	1	1	1	1	1	0	1	1	2		0	0	0	1	1	1	1	2	2	2	1	2	2	1	2	1	2	18	2	19	1	6	1	3	2
3210001113	1	3	1	5	1	1	1	4	3	5	1	1	1	1	1	1	1	0	0	2		0	0	0	0	0	1	2	2	2	1	2	2	2	2	2	1	2	23	2	25	1	10	2	2	2
3210001114	1	3	1	3	5	3	1	4	30	5	1	1	1	1	1	1	1	0	1	1	1	1	1	0	1	1	1	2	2	1	1	2	1	2	1	2	1	2	19	1	19	1	6	1	3	2
3210001115	2	1	1	3	7	3	3	1	8	5	4	1	1	1	1	1	1	0	1	2		0	0	1	0	0	1	1	2	2	2	2	2	2	1	2	2	2	21	2	30	2
3210001116	2	1	1	3	7	2	3	1	3	5	1	1	1	1	1	0	1	0	1	2		1	0	1	0	0	1	1	2	1	2	2	2	2	2	2	2	2	19	2	30	1	2	1	3	2
3210001117	1	3	1	2	5	6	3	2	15	5	1	1	1	1	1	1	1	0	1	2		0	0	0	0	0	0	1	2	2	1	2	2	2	2	2	2	2	17	2	32	1	4	2	1	2
3210001118	2	2	1	4	5	6	3	4	1	3	1	1	1	1	0	1	1	0	0	2		0	0	0	0	0	1	1	2	1	1	2	2	2	2	2	2	2	26	2	32	1	1	1	3	1	2	1	3
3210001119	2	2	1	4	16	3	3	1	0	5	1	1	1	1	1	1	1	0	1	2		0	0	0	0	0	1	1	2	2	2	2	2	2	1	1	2	2	20	2	30	1	6	1	3	2
3210001120	1	2	1	5	5	3	1	2	6	5	1	1	1	1	1	1	0	0	0	2		1	1	0	0	0	1	2	2	1	1	2	2	2	1	2	1	2	31	1	31	1	4	1	2	2
3210001121	4	1	1	5	2	3	1	1	3	1	2	0	1	1	1	1	1	0	0	1	1	1	0	1	1	1	1	1	2	2	2	2	2	2	2	2	2	2	21	2	32	1	15	1	3	2
3210001122	2	2	1	4	16	5	3	4	0	5	1	0	1	1	1	1	1	0	0	2		0	0	0	0	0	0	2	2	1	2	2	2	2	2	2	1	2	24	2	33	1	10	1	3	1	2	1	3
3210001123	2	1	1	4	7	3	3	1	7	4	1	1	1	1	1	1	1	0	1	2		0	0	0	0	0	0	1	2	1	2	2	2	2	2	2	2	2	27	2	29	1	10	2	2	2
3210001124	2	2	1	4	7	3	1	2	4	5	1	0	1	1	1	1	1	1	1	2		0	0	0	0	0	0	2	2	1	1	2	1	2	2	1	2	2	30	2	38	1	2	1	3	2
3210001125	2	1	1	5	15	4	1	1	10	4	1	1	1	1	1	1	1	0	0	1	1	1	0	0	1	1	1	1	2	1	2	2	2	2	2	2	2	2	25	2	27	1	2	1	2	2
3210001126	2	3	1	5	15	4	3	4	8	5	1	0	1	1	1	1	1	0	1	1	1	1	1	1	0	1	0	2	2	2	1	2	2	2	2	1	1	2	24	2	27	1	5	1	3	2
3210001127	4	2	1	1	14	1	3	1	0	5	5	0	1	0	1	1	1	0	0	2		0	0	0	0	0	0	2	2	2	2	2	2	2	1	2	2	2	30	2	42	2
3210001128	2	1	1	3	7	1	3	2	5	5	1	1	1	1	1	1	1	0	1	1	1	1	1	0	1	1	1	2	2	1	1	2	1	2	2	1	2	2	23	2	34	1	6	1	2	2
3210001129	4	1	1	5	5	6	1	1	20	3	1	1	1	1	1	1	1	0	0	1	1	1	0	1	1	1	1	1	2	2	2	2	2	2	1	2	1	2	24	1	24	1	4	1	2	1	2	1	3
3210001130	2	3	1	5	15	5	3	1	0	4	1	1	1	1	1	1	1	0	1	1	1	1	0	0	1	1	1	1	2	1	1	1	2	2	1	2	1	2	17	2	24	1	10	1	2	2
3210001131	2	3	1	2	5	6	1	2	0	5	1	0	1	1	1	1	1	1	1	2		0	0	0	1	1	0	1	2	2	2	1	2	2	2	2	2	2	25	2	40	1	1	2	1	2
3210001132	1	2	1	5	1	2	1	4	20	4	1	0	1	1	1	1	1	0	1	2		0	0	0	0	0	0	2	1	1	2	2	2	2	2	2	2	2	26	1	26	1	6	2	2	2
3210001133	1	3	1	4	16	6	1	2	4	5	1	1	1	1	1	1	1	0	0	2		0	0	0	0	0	0	1	1	1	1	2	2	2	2	2	2	2	14	1	14	1	1	1	3	2
3210001134	2	1	1	5	7	5	3	2	0	5	1	1	1	1	1	1	1	0	0	1	1	0	0	0	0	1	0	1	2	1	2	2	2	2	2	2	1	2	25	2	36	2
3210001135	2	3	2	5	15	6	3	2	0	4	1	1	1	1	1	1	1	0	0	1	1	0	0	0	1	1	1	2	2	2	2	2	2	2	2	2	2	1	12	2	24	1	2	1	3	2
3210001136	1	3	1	4	15	3	1	2	0	5	1	0	1	1	1	1	1	0	0	1	1	1	0	0	1	1	1	2	2	2	2	1	2	2	2	2	2	2	18	2	21	1	15	2	2	2
3210001137	1	2	1	4	4	3	1	4	25	5	1	1	1	1	1	1	1	0	0	2		0	0	0	0	0	0	2	2	2	1	2	2	2	2	2	2	2	19	1	19	1	5	1	3	2
3210001138	1	3	1	4	14	1	3	4	20	5	1	1	1	1	1	1	1	0	1	1	1	1	0	1	1	1	1	2	2	1	2	2	2	2	1	1	2	2	20	2	21	1	50	1	2	2
3210001139	1	2	1	5	1	1	1	4	1	5	1	0	1	1	1	1	1	0	1	2		1	1	1	0	0	0	2	2	2	1	2	2	2	1	1	2	1	19	1	19	1	3	1	3	2
3210001140	1	3	1	4	5	1	1	1	10	4	1	1	1	1	1	1	1	0	1	1	2	1	0	1	0	1	1	1	2	2	2	2	2	2	2	2	2	2	18	1	18	1	30	2	2	2
3210001141	1	3	1	3	4	3	3	1	0	5	1	1	1	1	1	1	1	0	1	2		0	0	0	0	0	0	1	2	2	2	2	2	2	2	2	1	2	18	1	18	1	1	2	1	2
3210001142	1	3	1	3	5	1	3	1	5	5	1	1	1	1	1	1	1	0	1	1	1	1	0	1	0	1	1	1	2	2	2	1	2	2	2	2	2	2	16	1	16	1	30	2	2	2
3210001143	1	3	1	4	5	1	1	4	10	5	1	1	1	1	1	1	1	0	1	1	1	1	0	1	1	1	1	1	2	2	2	2	2	2	2	2	2	2	18	2	18	1	20	2	2	2
3210001144	1	2	1	5	1	1	3	4	10	4	1	1	1	1	1	1	1	0	1	2		0	0	0	0	0	1	1	2	2	2	2	2	2	2	2	1	2	21	2	21	1	2	1	3	2
3210001145	2	1	1	3	4	3	3	4	20	5	1	1	1	1	1	1	1	0	0	1	1	1	0	0	1	1	1	1	2	1	2	2	1	2	1	2	1	2	22	2	40	1	6	1	3	2
3210001146	1	1	1	3	7	4	1	4	4	3	4	0	1	1	1	1	1	0	0	2		0	0	0	0	0	0	1	2	1	2	2	2	2	2	2	1	2	21	1	21	1	3	1	2	2
3210001147	1	1	1	5	14	1	3	1	2	5	1	1	1	1	1	1	1	0	1	2		0	0	0	0	0	0	1	1	1	2	2	2	2	2	2	1	2	21	1	21	1	1	1	3	2
3210001148	2	1	1	5	15	4	1	4	0	5	1	1	1	1	1	1	1	0	0	1	1	1	0	0	1	1	1	1	2	2	2	2	2	2	2	2	1	2	22	1	22	1	3	1	3	2
3210001149	1	3	1	3	4	5	2	3	0	4	1	1	1	1	1	1	1	0	1	1	1	1	0	1	1	1	1	1	2	2	2	1	2	2	2	2	1	2	20	2	30	1	2	1	3	2
3210001150	2	1	1	2	16	3	1	1	5	5	1	1	1	1	1	1	1	1	1	2		0	0	0	0	0	0	2	2	2	2	1	1	2	2	2	2	2	21	2	30	1	2	1	2	2
3210001151	2	2	1	4	15	4	3	1	2	3	1	1	1	1	1	1	1	0	0	1	1	1	1	1	1	1	1	1	2	2	2	2	2	2	1	2	1	2	30	2	30	1	1	1	3	2
3210001152	2	2	1	4	5	4	3	2	2	4	1	0	1	1	1	1	1	0	1	2		0	0	0	0	0	0	1	2	2	2	2	2	2	2	2	2	2	27	2	35	1	1	2	2	2
3210001153	2	2	1	3	5	2	3	2	8	5	1	1	0	1	1	1	1	1	1	1	1	1	1	1	1	1	0	2	2	2	2	2	2	1	2	2	1	2	26	1	30	1	3	2	2	2
3210001154	1	1	1	5	5	3	1	1	20	3	1	1	1	1	1	1	1	0	1	1	1	1	0	1	0	1	1	1	2	2	2	2	1	1	1	2	2	2	18	2	18	2
3210001155	4	3	1	4	14	1	1	1	60	5	1	1	1	1	1	1	0	0	0	1	1	1	1	1	1	1	1	2	2	1	2	2	1	2	1	2	2	2	21	2	25	1	20	2	1	2
3210001156	1	2	1	5	7	4	3	4	1	4	1	1	1	1	1	1	1	0	0	1	1	0	0	0	0	1	1	2	2	2	1	2	1	2	2	2	2	2	25	2	26	1	2	1	3	2
3210001157	1	3	1	4	5	3	3	2	0	5	1	1	1	1	1	1	1	0	1	1	1	0	0	0	1	1	1	2	2	2	2	1	2	2	2	2	2	2	17	1	17	1	40	1	2	2
3210001158	1	2	1	4	1	1	4	1	0	3	4	0	1	1	1	1	1	0	1	2		0	0	0	0	0	0	1	2	2	2	2	2	2	2	2	2	2	17	2	18	1	5	1	3	2
3210001159	2	3	2	4	16	6	3	1	0	4	1	1	1	1	1	1	1	0	1	1	1	1	0	1	0	1	1	1	2	2	1	2	2	2	2	2	2	2	15	2	21	1	20	1	3	2
3210001160	1	1	1	4	7	3	1	1	0	3	1	0	1	1	1	1	1	1	0	2		0	0	1	0	0	1	2	2	2	1	2	1	2	2	2	2	2	20	1	20	1	2	1	2	2
3210001161	1	1	1	3	14	2	1	3	10	5	1	0	0	0	1	1	0	0	1	2		0	0	0	0	0	0	2	2	2	2	1	2	2	2	2	2	2	21	1	21	1	1	2	1	2
3210001162	1	2	1	5	2	6	1	4	0	4	1	1	1	1	1	1	1	0	0	1	1	1	1	1	0	1	1	1	1	2	2	2	2	2	2	2	2	2	30	1	30	2
3210001163	1	1	1	4	15	3	1	1	20	5	1	1	1	1	1	1	1	0	0	1	1	1	1	1	1	1	1	1	2	1	2	1	2	1	1	2	2	2	20	1	20	1	3	1	3	2
3210001164	2	2	1	4	7	4	4	1	0	4	1	1	1	1	1	1	1	0	1	2		0	0	0	0	0	0	1	2	2	2	2	2	2	2	2	2	2	24	2	31	2
3210001165	1	1	1	5	12	5	1	5	20	4	1	1	1	1	1	1	1	0	1	1	1	1	0	1	1	1	1	1	2	2	2	2	1	2	2	2	2	2	21	1	21	1	5	1	3	2
3210001166	2	2	1	4	5	5	1	1	0	5	1	1	1	1	1	1	1	0	1	1	1	0	0	0	1	1	1	2	2	2	1	2	2	2	2	2	1	2	12	2	25	1	3	1	2	2
3210001167	1	1	1	5	15	5	1	4	0	5	1	1	1	1	1	1	1	0	1	1	1	1	0	0	1	1	1	1	2	2	2	2	2	2	1	2	1	2	27	1	27	2
3210001168	2	3	1	5	5	2	3	1	0	4	1	1	1	1	1	1	1	0	0	2		0	0	0	0	0	0	1	2	1	1	2	2	2	2	2	2	2	26	2	29	2
3210001169	1	3	1	4	5	4	1	4	0	4	1	1	1	1	1	1	1	0	0	1	1	1	0	0	0	1	1	2	2	2	2	2	2	2	1	2	1	2	21	2	22	1	5	1	3	2
3210001170	1	1	1	3	7	4	4	5	5	4	1	1	1	1	1	1	1	0	1	2		0	0	0	0	0	0	1	2	2	2	2	2	2	2	2	2	2	24	2	32	1	2	2	2	2
3210001171	2	1	1	4	7	3	3	1	3	5	1	0	1	1	1	1	1	0	0	1	1	1	0	0	0	1	1	1	2	2	1	2	2	2	2	2	2	2	22	2	31	1	15	2	2	2
3210001172	1	3	1	3	4	3	3	4	6	5	1	1	1	1	1	1	1	0	0	1	1	1	1	1	0	1	1	2	2	2	2	2	2	2	1	2	1	2	22	2	25	1	3	1	3	2
3210001173	1	3	1	4	4	3	3	4	0	5	1	1	1	1	1	1	1	0	0	1	1	1	0	0	1	1	1	1	2	2	2	2	2	2	2	2	1	2	18	1	18	1	5	1	3	2
3210001174	2	1	1	4	7	2	3	2	5	5	1	1	1	1	1	1	1	0	1	2		0	0	0	0	0	0	1	2	2	2	2	2	2	2	2	1	2	27	2	32	1	10	1	3	2
3210001175	1	2	1	1	15	3	3	1	5	5	1	1	1	1	1	1	1	1	1	1	1	1	0	1	1	1	1	1	2	2	1	2	1	2	1	2	2	2	18	2	22	1	1	1	2	2
3210001176	4	2	1	3	7	2	3	2	1	4	1	1	1	1	1	1	1	0	0	2		0	0	1	0	0	0	1	1	2	2	2	2	2	2	2	1	2	25	2	38	1	20	2	2	2
3210001177	1	1	1	3	7	3	1	2	3	5	1	0	0	1	0	0	0	0	1	2		0	0	0	0	0	0	1	2	2	2	2	2	2	2	2	2	2	28	1	28	1	15	1	2	2
3210001178	1	1	1	4	5	3	1	4	7	5	1	1	1	1	1	1	1	0	1	2		1	1	1	0	0	1	2	2	2	2	2	2	2	1	2	1	2	20	2	20	1	1	1	3	2
3210001179	2	2	1	3	7	3	3	2	1	5	1	1	1	1	1	1	1	0	1	2		0	0	1	0	0	1	1	2	1	2	2	2	2	1	2	2	2	17	2	30	1	2	1	3	2
3210001180	2	1	1	3	5	3	3	2	10	5	1	1	1	1	1	1	1	0	1	2		0	0	0	0	0	0	1	2	1	2	1	2	2	2	2	2	2	22	2	35	1	1	2	1	2
3210001181	2	1	1	3	7	3	3	2	2	5	1	1	1	1	1	1	1	0	0	2		0	0	0	1	0	0	1	2	1	2	2	2	2	2	2	2	2	25	2	35	1	3	2	2	2
3210001182	1	3	1	5	16	5	3	4	3	6	6	1	1	1	1	1	1	0	0	2		0	0	0	0	0	1	1	1	1	1	2	2	2	1	1	1	1	27	2	32	2
3210001183	1	1	1	3	14	1	1	4	5	5	1	0	1	1	1	1	1	0	1	2		0	0	0	0	0	0	2	2	2	2	1	2	2	2	2	2	2	23	1	23	1	2	1	2	2
3210001184	2	1	1	4	16	2	3	4	20	5	1	1	1	1	1	1	1	0	0	1	1	0	0	1	1	1	1	1	2	2	2	2	2	2	1	2	1	2	23	1	23	1	3	2	2	2
3210001185	1	1	1	4	7	3	3	2	2	5	4	1	1	1	1	0	1	0	0	2		0	0	1	0	0	1	2	2	1	2	2	2	2	1	2	2	2	18	2	18	1	12	1	3	2
3210001186	1	1	1	5	5	5	1	1	2	5	1	1	1	1	1	1	1	0	0	2		0	0	0	0	0	0	1	2	2	2	2	2	2	2	2	1	2	20	1	20	2
3210001187	1	1	1	4	16	3	1	4	40	5	1	1	1	1	1	1	1	0	1	2		0	0	0	0	0	0	1	2	2	1	2	2	2	2	2	1	2	17	2	21	1	2	1	3	1	1	1	3
3210001188	1	2	1	4	4	4	3	1	0	5	1	1	1	1	1	1	1	0	1	2		0	0	0	0	0	0	1	2	2	2	2	2	2	2	2	1	2	15	2	20	1	15	1	3	2
3210001189	1	3	1	4	5	3	1	1	30	5	1	1	1	1	1	1	1	0	0	2		0	0	0	0	0	0	1	2	1	2	1	2	2	2	2	2	2	18	2	19	1	3	1	3	2
3210001190	3	2	1	3	5	6	3	1	0	5	1	0	1	1	1	1	1	1	1	2		1	0	0	0	0	1	2	2	2	2	1	2	2	2	2	2	2	15	2	20	1	100	1	3	2
3210001191	2	2	1	5	15	5	3	4	0	5	1	1	1	1	1	1	1	0	0	1	1	1	0	0	1	1	1	2	2	2	1	2	2	2	2	2	1	2	20	2	20	2
3210001192	3	1	1	4	12	3	1	1	16	5	1	0	1	0	1	1	1	1	1	2		0	0	0	0	0	1	2	2	2	1	2	2	2	2	2	2	2	22	2	23	2
3210001193	1	3	1	4	4	3	3	4	5	5	1	1	1	1	1	1	1	0	0	1	2	1	1	1	1	1	1	2	2	2	1	2	1	2	2	2	1	2	18	2	20	1	2	1	3	2
3210001194	1	2	1	4	5	4	3	1	2	5	1	0	1	1	1	0	1	0	1	1	2	1	0	0	0	1	1	1	2	2	2	1	2	2	2	2	2	2	16	2	18	1	2	2	2	2
3210001195	2	1	1	5	15	6	3	4	3	5	1	1	1	1	1	1	1	0	0	1	1	1	0	0	0	1	1	1	2	2	2	2	2	2	2	2	1	2	22	1	22	1	2	2	2	2
3210001196	1	2	1	5	1	1	3	3	20	4	1	1	1	1	1	1	1	0	0	1	1	1	1	1	1	1	1	1	1	2	2	2	1	2	2	2	1	2	19	1	19	1	888	1	2	2
3210001197	2	1	1	5	15	4	1	4	200	5	1	1	1	1	1	1	1	0	1	2		0	0	1	1	0	0	1	2	2	2	2	2	2	2	2	1	2	25	2	47	1	3	1	2	2
3210001198	1	2	1	3	4	3	3	1	10	5	1	0	0	1	1	1	1	1	1	2		1	0	0	0	0	0	1	2	2	2	1	2	2	2	2	2	2	16	2	19	1	1	2	2	2
3210001199	1	1	1	5	15	4	3	1	3	5	1	1	1	1	1	1	1	0	0	2		0	0	0	0	0	0	1	2	2	2	2	2	2	2	2	1	2	27	2	33	1	5	1	3	2
3210001200	3	2	1	4	15	4	3	5	0	5	1	1	1	1	1	1	1	0	0	1	1	1	0	0	1	1	1	2	2	2	1	2	2	2	2	2	2	1	18	2	19	1	50	1	3	2
3210001201	1	3	1	4	14	1	1	4	0	5	1	1	1	1	1	1	1	0	0	1	1	1	1	1	1	1	1	2	2	2	2	1	2	2	1	2	2	2	16	2	17	1	3	1	3	2
3210001202	3	3	1	5	1	1	1	4	0	5	1	1	1	1	1	1	1	0	0	1	1	1	1	1	1	1	1	2	2	2	1	2	2	2	1	2	2	2	17	1	17	1	1	1	3	1	1	1	3
3210001203	3	1	1	5	5	3	3	4	10	5	1	0	1	1	1	1	1	0	1	1	1	1	0	0	1	1	1	2	2	2	2	2	2	1	2	2	1	2	20	2	22	1	2	1	2	2
3210001204	2	3	1	3	7	2	3	2	0	5	1	1	1	1	1	1	0	0	1	1	2	1	0	0	1	1	1	1	2	2	1	2	2	2	2	2	2	2	20	2	30	2
3210001205	1	3	1	4	4	4	1	1	0	5	1	1	1	1	1	1	1	0	0	1	1	1	0	0	1	1	1	2	2	2	2	2	2	2	2	2	1	2	16	2	19	1	15	1	3	2
3210001206	1	1	1	4	1	1	3	2	8	5	1	0	1	1	1	1	1	0	1	2		0	0	0	0	0	0	1	2	1	2	2	2	2	2	2	2	1	18	2	18	2
3210001207	2	3	1	4	5	6	1	1	10	5	1	1	1	1	1	1	1	0	0	2		0	0	0	0	0	0	2	2	2	2	1	2	2	2	2	1	2	18	1	18	1	15	2	2	2
3210001208	4	2	1	4	5	4	1	1	0	4	1	1	1	1	1	1	1	0	1	1	1	0	0	1	0	1	1	1	2	2	2	1	2	2	2	1	2	2	25	2	37	1	2	1	3	2
3210001209	2	2	1	4	15	6	3	4	10	4	1	1	1	1	1	1	1	0	0	1	2	1	1	1	1	1	1	2	2	2	1	2	1	2	1	2	2	2	20	2	30	1	2	1	2	2
3210001210	1	2	1	3	16	4	3	2	0	5	1	1	1	1	1	1	1	0	0	1	1	1	0	0	1	1	1	2	2	2	2	1	2	2	2	2	2	2	23	2	24	1	12	1	3	1	1	1	3
3210001211	2	1	1	2	16	4	3	2	2	5	1	1	1	1	1	0	1	0	0	2		0	0	0	0	0	0	1	2	2	2	1	2	2	2	2	2	2	20	1	20	1	2	1	3	2
3210001212	4	1	1	3	16	4	1	2	10	5	1	0	1	1	1	1	1	0	1	2		0	0	0	0	0	0	2	2	2	2	1	2	2	2	2	2	2	18	2	30	1	5	2	2	2
3210001213	2	1	1	4	14	1	3	2	4	5	4	1	1	1	1	1	0	0	0	1	2	1	0	1	0	1	1	1	2	2	2	2	2	2	1	2	2	2	28	2	32	1	1	1	3	2
3210001214	2	1	1	4	8	3	3	1	1	3	5	0	1	1	1	1	1	0	0	2		0	0	0	0	0	1	1	2	1	2	2	2	2	1	2	2	2	20	2	22	1	1	2	2	2
3210001215	2	2	1	4	15	4	1	2	0	5	1	0	1	1	1	1	0	0	0	1	1	1	0	0	1	1	1	1	2	2	2	2	2	2	1	2	1	2	19	1	19	1	8	1	2	2
3210001216	1	2	1	5	15	4	1	2	1	4	1	1	1	1	1	1	1	0	0	2		1	0	1	0	0	1	2	2	1	2	2	2	2	1	2	2	2	29	1	29	1	4	1	2	2
3210001217	1	2	1	5	15	3	1	2	5	4	1	1	1	1	1	1	1	0	0	1	1	1	1	0	0	1	1	1	2	2	2	2	2	2	2	2	2	2	32	1	32	1	10	1	3	2
3210001218	4	2	1	2	7	2	1	5	0	4	1	1	1	1	1	1	1	0	1	2		1	1	0	0	0	1	2	2	1	2	2	2	2	2	2	1	2	19	2	25	1	20	1	2	2
3210001219	1	2	1	4	4	3	1	1	4	5	1	0	0	0	1	1	0	0	0	2		0	0	0	0	0	1	2	2	2	2	2	2	2	1	2	1	2	21	2	26	1	45	1	3	1	30	1	3
3210001220	2	1	1	3	7	3	1	2	10	5	1	1	1	1	1	1	1	0	1	2		0	0	1	0	0	0	1	2	2	2	2	2	2	2	2	2	2	23	2	25	1	3	2	1	2
[truncated: 959 more rows]
[truncated: 27 more columns]
